# Supplementary material for: 4-(4-Nitro­benzene­sulfonamido)pyridinium nitrate
Source: Acta Crystallogr Sect E Struct Rep Online. 2008 Nov 22;64(Pt 12):o2429. doi: 10.1107/S160053680803883X (PMC2959869; doi:10.1107/S160053680803883X)
Supplement: Supplementary file 1 [file e-64-o2429-sup1.cif]

##############################################################################
###                                                                        ###
###        Electronic paper (Acta Crystallographica Section E)             ###
###                                                                        ###
##############################################################################
#                                                                            #
# This CIF contains the data in a paper accepted for publication in Acta     #
# Crystallographica Section E. It conforms to the requirements of Notes      #
# for Authors for Section E, and has been peer reviewed under the auspices   #
# of the IUCr Commission on Journals.                                        #
#                                                                            #
# Full details of the Crystallographic Information File format               #
# are given in the paper "The Crystallographic Information File (CIF):       #
# a New Standard Archive File for Crystallography" by S. R. Hall, F. H.      #
# Allen and I. D. Brown [Acta Cryst. (1991), A47, 655-685].                  #
#                                                                            #
# The current version of the core CIF dictionary is obtainable from          #
# ftp://ftp.iucr.org/pub/cif_core.dic. The current version number is 2.4.    #
#                                                                            #
# Software is freely available for graphical display of the structure(s) in  #
# this CIF.  For information consult the CIF home page http://www.iucr.org/  #
# cif/home.html                                                              #
#                                                                            #
# This file may be used for bona fide research purposes within the           #
# scientific community so long as proper attribution is given to the journal # 
# article from which it was obtained.                                        #
#                                                                            #
##############################################################################
                                             
data_global
_audit_creation_method     SHELXL-97
_journal_date_recd_electronic     2008-11-11
_journal_date_accepted     2008-11-19
_journal_name_full     'Acta Crystallographica, Section E'
_journal_year     2008
_journal_volume     64
_journal_issue     12
_journal_page_first     o2429
_journal_page_last     o2429
_journal_paper_category     QO
_journal_coeditor_code     BG2225
_publ_contact_author_name     'Ji-Guo Yang'
_publ_contact_author_address
;
College of Light Industry and Food Science
  South China University of Technology
  Guangzhou, 510640
  People's Republic of China
;
_publ_contact_author_email     jiguo_yang@yahoo.cn
_publ_contact_author_fax     ?
_publ_contact_author_phone     ?
_publ_section_title
;
4-(4-Nitrobenzenesulfonamido)pyridinium nitrate
;
loop_
    _publ_author_name
    _publ_author_footnote
    _publ_author_address
    'Liang-Bin Hu' .
; School of Food Science
  Henan Institute of Science and Technology
  Xinxiang 453003
  People's Republic of China
;
    'Yu-Xiang Ma' .
; College of Grain and Food
  Henan University of Technology
  Zhengzhou 450052
  People's Republic of China
;
    'Chang-Zhong Liu' .
; School of Animal Science
  Henan Institute of Science and Technology
  Xinxiang 453003
  People's Republic of China
;
    'Ji-Guo Yang' .
; College of Light Industry and Food Science
  South China University of Technology
  Guangzhou 510640
  People's Republic of China
;
data_I
_audit_creation_method     SHELXL-97
_chemical_name_systematic
;
4-(4-Nitrobenzenesulfonamido)pyridinium nitrate
;
_chemical_name_common     ?
_chemical_formula_moiety     'C11 H10 N3 O4 S +, N O3 -'
_chemical_formula_sum     'C11 H10 N4 O7 S'
_chemical_formula_iupac     'C11 H10 N3 O4 S +, N O3 -'
_chemical_formula_weight     342.29
_chemical_melting_point     ?
_symmetry_cell_setting     Monoclinic
_symmetry_space_group_name_H-M     'C 2/c'
_symmetry_space_group_name_Hall     '-C 2yc'
loop_
    _symmetry_equiv_pos_as_xyz
    'x, y, z'
    '-x, y, -z+1/2'
    'x+1/2, y+1/2, z'
    '-x+1/2, y+1/2, -z+1/2'
    '-x, -y, -z'
    'x, -y, z-1/2'
    '-x+1/2, -y+1/2, -z'
    'x+1/2, -y+1/2, z-1/2'
_cell_length_a     36.516(7)
_cell_length_b     5.3742(11)
_cell_length_c     13.964(3)
_cell_angle_alpha     90.00
_cell_angle_beta     99.54(3)
_cell_angle_gamma     90.00
_cell_volume     2702.5(10)
_cell_formula_units_Z     8
_cell_measurement_reflns_used     4207
_cell_measurement_theta_min     2.262
_cell_measurement_theta_max     27.904
_cell_measurement_temperature     113(2)
_exptl_crystal_description     block
_exptl_crystal_colour     colorless
_exptl_crystal_size_max     0.20
_exptl_crystal_size_mid     0.12
_exptl_crystal_size_min     0.04
_exptl_crystal_density_diffrn     1.683
_exptl_crystal_density_meas     ?
_exptl_crystal_density_method     'not measured'
_exptl_crystal_F_000     1408
_exptl_absorpt_coefficient_mu     0.287
_exptl_absorpt_correction_type     multi-scan
_exptl_absorpt_process_details     '(CrystalClear; Rigaku, 2005)'
_exptl_absorpt_correction_T_min     0.94
_exptl_absorpt_correction_T_max     0.99
_diffrn_ambient_temperature     113(2)
_diffrn_radiation_type     MoK\a
_diffrn_radiation_wavelength     0.71073
_diffrn_radiation_source     'Rotating anode'
_diffrn_radiation_monochromator     confocal
_diffrn_measurement_device_type     'Rigaku Saturn CCD area-detector'
_diffrn_measurement_method     '\w and \f'
_diffrn_detector_area_resol_mean     7.31
_diffrn_reflns_number     11804
_diffrn_reflns_av_R_equivalents     0.0366
_diffrn_reflns_av_sigmaI/netI     0.0381
_diffrn_reflns_theta_min     2.26
_diffrn_reflns_theta_max     27.90
_diffrn_reflns_theta_full     27.90
_diffrn_measured_fraction_theta_max     0.992
_diffrn_measured_fraction_theta_full     0.992
_diffrn_reflns_limit_h_min     -47
_diffrn_reflns_limit_h_max     46
_diffrn_reflns_limit_k_min     -7
_diffrn_reflns_limit_k_max     7
_diffrn_reflns_limit_l_min     -14
_diffrn_reflns_limit_l_max     18
_diffrn_standards_number     0
_diffrn_standards_interval_count     0
_diffrn_standards_interval_time     0
_diffrn_standards_decay_%     0
_refine_special_details
;
Refinement of <i>F</i>^2^ against ALL reflections. The weighted <i>R</i>-factor
<i>wR</i> and goodness of fit <i>S</i> are based on <i>F</i>^2^, conventional
<i>R</i>-factors <i>R</i> are based on <i>F</i>, with <i>F</i> set to zero for
negative <i>F</i>^2^. The threshold expression of <i>F</i>^2^ >
\s(<i>F</i>^2^) is used only for calculating <i>R</i>-factors(gt) <i>etc</i>.
and is not relevant to the choice of reflections for refinement.
<i>R</i>-factors based on <i>F</i>^2^ are statistically about twice as large
as those based on <i>F</i>, and <i>R</i>- factors based on ALL data will be
even larger.
;
_reflns_number_total     3203
_reflns_number_gt     2648
_reflns_threshold_expression     I>2\s(I)
_refine_ls_structure_factor_coef     Fsqd
_refine_ls_matrix_type     full
_refine_ls_R_factor_all     0.0490
_refine_ls_R_factor_gt     0.0400
_refine_ls_wR_factor_gt     0.1007
_refine_ls_wR_factor_ref     0.1071
_refine_ls_goodness_of_fit_ref     1.095
_refine_ls_restrained_S_all     1.095
_refine_ls_number_reflns     3203
_refine_ls_number_parameters     216
_refine_ls_number_restraints     0
_refine_ls_hydrogen_treatment     mixed
_refine_ls_weighting_scheme     calc
_refine_ls_weighting_details
         'calc w=1/[\s^2^(Fo^2^)+(0.0612P)^2^+0.5371P] where P=(Fo^2^+2Fc^2^)/3'
_atom_sites_solution_hydrogens     geom
_atom_sites_solution_primary     direct
_atom_sites_solution_secondary     difmap
_refine_ls_shift/su_max     0.001
_refine_ls_shift/su_mean     0.000
_refine_diff_density_max     0.297
_refine_diff_density_min     -0.409
_refine_ls_extinction_method     none
_refine_ls_extinction_coef     ?
loop_
    _atom_type_symbol
    _atom_type_description
    _atom_type_scat_dispersion_real
    _atom_type_scat_dispersion_imag
    _atom_type_scat_source
    'C' 'C' 0.0033 0.0016
                         'International Tables Vol C Tables 4.2.6.8 and 6.1.1.4'
    'H' 'H' 0.0000 0.0000
                         'International Tables Vol C Tables 4.2.6.8 and 6.1.1.4'
    'N' 'N' 0.0061 0.0033
                         'International Tables Vol C Tables 4.2.6.8 and 6.1.1.4'
    'O' 'O' 0.0106 0.0060
                         'International Tables Vol C Tables 4.2.6.8 and 6.1.1.4'
    'S' 'S' 0.1246 0.1234
                         'International Tables Vol C Tables 4.2.6.8 and 6.1.1.4'
_computing_data_collection     'CrystalClear (Rigaku, 2005)'
_computing_cell_refinement     'CrystalClear (Rigaku, 2005)'
_computing_data_reduction     'CrystalClear (Rigaku, 2005)'
_computing_structure_solution     'SHELXS97 (Sheldrick, 2008)'
_computing_structure_refinement     'SHELXL97 (Sheldrick, 2008)'
_computing_molecular_graphics     'SHELXTL (Sheldrick, 2008)'
_computing_publication_material     'SHELXTL (Sheldrick, 2008)'
loop_
    _atom_site_type_symbol
    _atom_site_label
    _atom_site_fract_x
    _atom_site_fract_y
    _atom_site_fract_z
    _atom_site_U_iso_or_equiv
    _atom_site_adp_type
    _atom_site_calc_flag
    _atom_site_refinement_flags
    _atom_site_occupancy
    _atom_site_disorder_assembly
    _atom_site_disorder_group
    S S1 0.133115(11) 0.62515(7) 0.45086(3) 0.01800(13) Uani d . 1 . .
    O O1 0.12702(3) 0.8195(2) 0.51613(8) 0.0246(3) Uani d . 1 . .
    O O2 0.14580(3) 0.6801(2) 0.36175(8) 0.0256(3) Uani d . 1 . .
    O O3 0.25592(4) -0.2298(3) 0.63494(9) 0.0323(3) Uani d . 1 . .
    O O4 0.22026(4) -0.2269(2) 0.74432(8) 0.0285(3) Uani d . 1 . .
    N N1 0.06215(5) -0.1019(3) 0.23971(11) 0.0287(4) Uani d . 1 . .
    N N2 0.09333(4) 0.4790(2) 0.42774(10) 0.0167(3) Uani d . 1 . .
    N N3 0.22946(4) -0.1490(3) 0.66941(10) 0.0211(3) Uani d . 1 . .
    C C1 0.08430(4) 0.2815(3) 0.36372(10) 0.0158(3) Uani d . 1 . .
    C C2 0.05600(4) 0.1211(3) 0.38117(11) 0.0186(3) Uani d . 1 . .
    H H2A 0.0441 0.1453 0.4361 0.022 Uiso calc R 1 . .
    C C3 0.04565(5) -0.0704(3) 0.31855(12) 0.0259(4) Uani d . 1 . .
    H H3 0.0268 -0.1822 0.3304 0.031 Uiso calc R 1 . .
    C C4 0.08911(5) 0.0488(3) 0.22111(12) 0.0280(4) Uani d . 1 . .
    H H4 0.1000 0.0222 0.1648 0.034 Uiso calc R 1 . .
    C C5 0.10119(5) 0.2409(3) 0.28211(11) 0.0223(4) Uani d . 1 . .
    H H5 0.1208 0.3456 0.2694 0.027 Uiso calc R 1 . .
    C C6 0.16389(4) 0.4066(3) 0.51584(11) 0.0170(3) Uani d . 1 . .
    C C7 0.18870(5) 0.2755(3) 0.46944(11) 0.0199(3) Uani d . 1 . .
    H H7 0.1905 0.3098 0.4037 0.024 Uiso calc R 1 . .
    C C8 0.21072(5) 0.0943(3) 0.52069(11) 0.0203(3) Uani d . 1 . .
    H H8 0.2279 0.0017 0.4909 0.024 Uiso calc R 1 . .
    C C9 0.20707(4) 0.0509(3) 0.61656(11) 0.0178(3) Uani d . 1 . .
    C C10 0.18289(5) 0.1823(3) 0.66407(11) 0.0196(3) Uani d . 1 . .
    H H10 0.1813 0.1492 0.7301 0.023 Uiso calc R 1 . .
    C C11 0.16114(5) 0.3626(3) 0.61267(11) 0.0195(3) Uani d . 1 . .
    H H11 0.1443 0.4568 0.6432 0.023 Uiso calc R 1 . .
    O O5 0.06125(3) 0.4370(2) 0.58801(8) 0.0229(3) Uani d . 1 . .
    O O6 0.01603(3) 0.5377(2) 0.66295(8) 0.0261(3) Uani d . 1 . .
    O O7 0.02485(4) 0.7446(2) 0.53506(8) 0.0284(3) Uani d . 1 . .
    N N4 0.03315(4) 0.5777(2) 0.59463(9) 0.0187(3) Uani d . 1 . .
    H H1 0.0541(7) -0.225(5) 0.1953(16) 0.050(7) Uiso d . 1 . .
    H H2 0.0832(6) 0.483(4) 0.4735(16) 0.035(6) Uiso d . 1 . .
loop_
    _atom_site_aniso_label
    _atom_site_aniso_U_11
    _atom_site_aniso_U_22
    _atom_site_aniso_U_33
    _atom_site_aniso_U_12
    _atom_site_aniso_U_13
    _atom_site_aniso_U_23
    S1 0.0163(2) 0.0161(2) 0.0213(2) -0.00180(15) 0.00217(14) 0.00219(14)
    O1 0.0227(6) 0.0169(6) 0.0324(6) -0.0003(5) -0.0007(5) -0.0045(5)
    O2 0.0219(6) 0.0286(7) 0.0270(6) -0.0035(5) 0.0062(5) 0.0110(5)
    O3 0.0306(7) 0.0354(7) 0.0299(7) 0.0162(6) 0.0023(5) -0.0040(6)
    O4 0.0333(7) 0.0257(7) 0.0257(6) 0.0001(6) 0.0029(5) 0.0056(5)
    N1 0.0367(10) 0.0211(8) 0.0229(7) 0.0070(7) -0.0106(6) -0.0066(6)
    N2 0.0157(7) 0.0185(7) 0.0168(6) -0.0016(5) 0.0049(5) -0.0014(5)
    N3 0.0216(8) 0.0185(7) 0.0216(7) 0.0016(6) -0.0012(5) -0.0035(5)
    C1 0.0171(7) 0.0150(7) 0.0142(7) 0.0036(6) -0.0009(5) 0.0020(6)
    C2 0.0167(8) 0.0189(8) 0.0192(7) -0.0012(6) 0.0000(6) 0.0033(6)
    C3 0.0232(9) 0.0214(9) 0.0296(9) -0.0017(7) -0.0062(7) 0.0016(7)
    C4 0.0365(11) 0.0289(9) 0.0174(8) 0.0103(8) 0.0013(7) -0.0014(7)
    C5 0.0253(9) 0.0247(9) 0.0174(7) 0.0052(7) 0.0052(6) 0.0030(6)
    C6 0.0149(8) 0.0173(8) 0.0185(7) -0.0030(6) 0.0015(5) -0.0006(6)
    C7 0.0179(8) 0.0243(9) 0.0183(7) -0.0018(7) 0.0055(6) 0.0005(6)
    C8 0.0169(8) 0.0237(9) 0.0212(8) 0.0016(7) 0.0058(6) -0.0039(6)
    C9 0.0155(8) 0.0177(8) 0.0193(7) -0.0017(6) 0.0004(6) -0.0023(6)
    C10 0.0210(8) 0.0220(8) 0.0158(7) -0.0015(7) 0.0032(6) -0.0023(6)
    C11 0.0192(8) 0.0212(9) 0.0185(7) 0.0004(6) 0.0048(6) -0.0046(6)
    O5 0.0238(6) 0.0257(6) 0.0203(6) 0.0055(5) 0.0068(4) 0.0010(5)
    O6 0.0281(7) 0.0321(7) 0.0211(6) 0.0029(5) 0.0125(5) 0.0057(5)
    O7 0.0311(7) 0.0268(7) 0.0281(6) 0.0048(6) 0.0070(5) 0.0132(5)
    N4 0.0208(7) 0.0192(7) 0.0165(6) -0.0017(6) 0.0040(5) 0.0008(5)
_geom_special_details
;
All e.s.d.'s (except the e.s.d. in the dihedral angle between two l.s. planes)
are estimated using the full covariance matrix. The cell e.s.d.'s are taken
into account individually in the estimation of e.s.d.'s in distances, angles
and torsion angles; correlations between e.s.d.'s in cell parameters are only
used when they are defined by crystal symmetry. An approximate (isotropic)
treatment of cell e.s.d.'s is used for estimating e.s.d.'s involving l.s.
planes.
;
loop_
    _geom_bond_atom_site_label_1
    _geom_bond_atom_site_label_2
    _geom_bond_site_symmetry_2
    _geom_bond_distance
    _geom_bond_publ_flag
    S1 O1 . 1.4277(12) ?
    S1 O2 . 1.4286(12) ?
    S1 N2 . 1.6358(14) ?
    S1 C6 . 1.7687(17) ?
    O3 N3 . 1.2281(18) ?
    O4 N3 . 1.2243(17) ?
    N1 C4 . 1.333(3) ?
    N1 C3 . 1.350(2) ?
    N1 H1 . 0.92(2) ?
    N2 C1 . 1.392(2) ?
    N2 H2 . 0.79(2) ?
    N3 C9 . 1.472(2) ?
    C1 C2 . 1.398(2) ?
    C1 C5 . 1.400(2) ?
    C2 C3 . 1.363(2) ?
    C2 H2A . 0.9500 ?
    C3 H3 . 0.9500 ?
    C4 C5 . 1.364(2) ?
    C4 H4 . 0.9500 ?
    C5 H5 . 0.9500 ?
    C6 C7 . 1.389(2) ?
    C6 C11 . 1.393(2) ?
    C7 C8 . 1.385(2) ?
    C7 H7 . 0.9500 ?
    C8 C9 . 1.387(2) ?
    C8 H8 . 0.9500 ?
    C9 C10 . 1.383(2) ?
    C10 C11 . 1.377(2) ?
    C10 H10 . 0.9500 ?
    C11 H11 . 0.9500 ?
    O5 N4 . 1.2902(17) ?
    O6 N4 . 1.2427(16) ?
    O7 N4 . 1.2270(17) ?
loop_
    _geom_angle_atom_site_label_1
    _geom_angle_atom_site_label_2
    _geom_angle_atom_site_label_3
    _geom_angle_site_symmetry_1
    _geom_angle_site_symmetry_3
    _geom_angle
    _geom_angle_publ_flag
    O1 S1 O2 . . 120.81(7) ?
    O1 S1 N2 . . 104.46(7) ?
    O2 S1 N2 . . 109.44(8) ?
    O1 S1 C6 . . 108.14(7) ?
    O2 S1 C6 . . 108.30(8) ?
    N2 S1 C6 . . 104.51(7) ?
    C4 N1 C3 . . 121.75(15) ?
    C4 N1 H1 . . 118.0(14) ?
    C3 N1 H1 . . 120.2(14) ?
    C1 N2 S1 . . 126.95(11) ?
    C1 N2 H2 . . 116.5(16) ?
    S1 N2 H2 . . 110.4(16) ?
    O4 N3 O3 . . 123.99(14) ?
    O4 N3 C9 . . 118.02(14) ?
    O3 N3 C9 . . 117.99(13) ?
    N2 C1 C2 . . 117.50(13) ?
    N2 C1 C5 . . 123.52(15) ?
    C2 C1 C5 . . 118.95(14) ?
    C3 C2 C1 . . 119.22(15) ?
    C3 C2 H2A . . 120.4 ?
    C1 C2 H2A . . 120.4 ?
    N1 C3 C2 . . 120.27(17) ?
    N1 C3 H3 . . 119.9 ?
    C2 C3 H3 . . 119.9 ?
    N1 C4 C5 . . 120.74(16) ?
    N1 C4 H4 . . 119.6 ?
    C5 C4 H4 . . 119.6 ?
    C4 C5 C1 . . 119.05(16) ?
    C4 C5 H5 . . 120.5 ?
    C1 C5 H5 . . 120.5 ?
    C7 C6 C11 . . 121.62(15) ?
    C7 C6 S1 . . 120.35(12) ?
    C11 C6 S1 . . 117.96(12) ?
    C8 C7 C6 . . 118.90(14) ?
    C8 C7 H7 . . 120.5 ?
    C6 C7 H7 . . 120.5 ?
    C7 C8 C9 . . 118.47(15) ?
    C7 C8 H8 . . 120.8 ?
    C9 C8 H8 . . 120.8 ?
    C10 C9 C8 . . 123.25(15) ?
    C10 C9 N3 . . 118.54(14) ?
    C8 C9 N3 . . 118.19(14) ?
    C11 C10 C9 . . 117.92(14) ?
    C11 C10 H10 . . 121.0 ?
    C9 C10 H10 . . 121.0 ?
    C10 C11 C6 . . 119.82(15) ?
    C10 C11 H11 . . 120.1 ?
    C6 C11 H11 . . 120.1 ?
    O7 N4 O6 . . 123.22(14) ?
    O7 N4 O5 . . 119.33(13) ?
    O6 N4 O5 . . 117.45(13) ?
loop_
    _geom_torsion_atom_site_label_1
    _geom_torsion_atom_site_label_2
    _geom_torsion_atom_site_label_3
    _geom_torsion_atom_site_label_4
    _geom_torsion_site_symmetry_1
    _geom_torsion_site_symmetry_2
    _geom_torsion_site_symmetry_3
    _geom_torsion_site_symmetry_4
    _geom_torsion
    _geom_torsion_publ_flag
    O1 S1 N2 C1 . . . . 176.50(13) ?
    O2 S1 N2 C1 . . . . 45.81(15) ?
    C6 S1 N2 C1 . . . . -69.99(14) ?
    S1 N2 C1 C2 . . . . 154.93(12) ?
    S1 N2 C1 C5 . . . . -27.1(2) ?
    N2 C1 C2 C3 . . . . 178.18(14) ?
    C5 C1 C2 C3 . . . . 0.1(2) ?
    C4 N1 C3 C2 . . . . 0.9(3) ?
    C1 C2 C3 N1 . . . . -1.1(2) ?
    C3 N1 C4 C5 . . . . 0.4(3) ?
    N1 C4 C5 C1 . . . . -1.4(3) ?
    N2 C1 C5 C4 . . . . -176.80(15) ?
    C2 C1 C5 C4 . . . . 1.2(2) ?
    O1 S1 C6 C7 . . . . -147.78(13) ?
    O2 S1 C6 C7 . . . . -15.24(16) ?
    N2 S1 C6 C7 . . . . 101.35(14) ?
    O1 S1 C6 C11 . . . . 35.21(14) ?
    O2 S1 C6 C11 . . . . 167.74(12) ?
    N2 S1 C6 C11 . . . . -75.67(14) ?
    C11 C6 C7 C8 . . . . 1.1(2) ?
    S1 C6 C7 C8 . . . . -175.84(12) ?
    C6 C7 C8 C9 . . . . 0.0(2) ?
    C7 C8 C9 C10 . . . . -1.0(2) ?
    C7 C8 C9 N3 . . . . 177.55(15) ?
    O4 N3 C9 C10 . . . . 15.6(2) ?
    O3 N3 C9 C10 . . . . -165.41(15) ?
    O4 N3 C9 C8 . . . . -163.03(15) ?
    O3 N3 C9 C8 . . . . 16.0(2) ?
    C8 C9 C10 C11 . . . . 0.8(2) ?
    N3 C9 C10 C11 . . . . -177.68(14) ?
    C9 C10 C11 C6 . . . . 0.3(2) ?
    C7 C6 C11 C10 . . . . -1.2(2) ?
    S1 C6 C11 C10 . . . . 175.76(13) ?
loop_
    _geom_hbond_atom_site_label_D
    _geom_hbond_atom_site_label_H
    _geom_hbond_atom_site_label_A
    _geom_hbond_site_symmetry_A
    _geom_hbond_distance_DH
    _geom_hbond_distance_HA
    _geom_hbond_distance_DA
    _geom_hbond_angle_DHA
    N2 H2 O5 . 0.79(2) 1.92(2) 2.7020(19) 171(2)
    N1 H1 O5 6 0.92(2) 1.93(2) 2.7764(19) 151(2)
    N1 H1 O6 6 0.92(2) 2.18(3) 2.979(2) 144.6(19)
