# Supplementary material for: 4-(4-Nitro­benzene­sulfonamido)pyridinium nitrate
Source: Acta Crystallogr Sect E Struct Rep Online. 2008 Nov 22;64(Pt 12):o2429. doi: 10.1107/S160053680803883X (PMC2959869; doi:10.1107/S160053680803883X)
Supplement: Supplementary file 2 [file e-64-o2429-Isup2.hkl]

# 
# h,k,l, Fc-squared, Fo-squared, sigma(Fo-squared) and status flag 
# 
data_I
_shelx_title ' r81107g in C2/c' 
_shelx_refln_list_code          4 
_shelx_F_calc_maximum      200.09 
_exptl_crystal_F_000      1408.00 
_reflns_d_resolution_high  0.7593 
 
loop_ 
 _symmetry_equiv_pos_as_xyz 
 'x, y, z' 
 '-x, y, -z+1/2' 
 'x+1/2, y+1/2, z' 
 '-x+1/2, y+1/2, -z+1/2' 
 '-x, -y, -z' 
 'x, -y, z-1/2' 
 '-x+1/2, -y+1/2, -z' 
 'x+1/2, -y+1/2, z-1/2' 
 
_cell_length_a    36.5162 
_cell_length_b     5.3742 
_cell_length_c    13.9641 
_cell_angle_alpha  90.000 
_cell_angle_beta   99.536 
_cell_angle_gamma  90.000 
 
_shelx_F_squared_multiplier     1.000 
 
loop_ 
 _refln_index_h 
 _refln_index_k 
 _refln_index_l 
 _refln_F_squared_calc 
 _refln_F_squared_meas 
 _refln_F_squared_sigma 
 _refln_observed_status 
   4   0   0     3236.62     2670.83     48.95 o 
   6   0   0     4019.81     3436.60     43.13 o 
   8   0   0       64.40       73.54     18.57 o 
  10   0   0    11573.26    10711.81    151.74 o 
  12   0   0     9468.59     8330.73    107.86 o 
  14   0   0     4146.66     4206.63     54.54 o 
  16   0   0      832.15      896.06     20.81 o 
  18   0   0     5888.42     5760.93     93.56 o 
  20   0   0     1760.42     1507.34    125.07 o 
  22   0   0     3826.42     4026.73    112.57 o 
  24   0   0      474.35      385.93     87.40 o 
  26   0   0    19680.27    20700.96    151.12 o 
  28   0   0     3889.97     4082.58    141.52 o 
  30   0   0      965.66      860.94     52.37 o 
  32   0   0     3940.51     4316.16    144.87 o 
  34   0   0      648.53      627.70    162.47 o 
  36   0   0       63.50       89.16     48.19 o 
  38   0   0     2081.86     2362.47    161.24 o 
  40   0   0     2395.76     2651.28    154.99 o 
  42   0   0      987.28     1066.18    158.16 o 
  44   0   0      430.33      359.09    186.19 o 
  46   0   0       53.46       24.07     36.35 o 
   1   1   0    13446.83    12633.09    184.56 o 
   3   1   0       89.00       58.84      8.27 o 
   5   1   0     3467.39     3152.81     35.48 o 
   9   1   0     2035.54     1986.87     20.14 o 
  11   1   0      802.93      964.38     13.04 o 
  13   1   0     2721.66     3163.68     41.81 o 
  15   1   0      194.93      269.08     15.73 o 
  17   1   0     2581.97     2419.50     73.82 o 
  19   1   0     5433.60     5693.96    128.76 o 
  21   1   0        1.03        3.50     25.46 o 
  23   1   0      446.63      517.15     39.23 o 
  25   1   0      635.58      587.05     40.44 o 
  27   1   0     1470.32     1432.85     87.42 o 
  29   1   0      362.01      406.13     80.54 o 
  31   1   0     3045.78     3148.83    105.98 o 
  33   1   0     1005.77     1055.58     42.13 o 
  35   1   0      236.64      229.69     54.26 o 
  37   1   0      865.84      878.44     68.72 o 
  39   1   0     1419.85     1539.77     69.60 o 
  41   1   0      276.60      247.01    105.74 o 
  43   1   0      156.45       87.30     37.19 o 
  45   1   0      236.29      204.45     84.19 o 
   0   2   0     5518.77     5227.91     74.02 o 
   2   2   0    23528.72    22159.67    271.35 o 
   4   2   0        0.28        1.00      3.54 o 
   6   2   0      291.33      281.89      9.66 o 
   8   2   0     8670.01     8577.92     98.54 o 
  10   2   0      549.41      488.67      9.75 o 
  12   2   0        8.21        5.82      3.40 o 
  14   2   0     2024.65     2173.42     41.69 o 
  16   2   0      880.86      911.20     26.57 o 
  18   2   0     2237.67     2495.53     56.19 o 
  20   2   0     2057.17     2151.69     54.56 o 
  22   2   0      474.29      500.27     35.20 o 
  24   2   0     1067.04     1036.85     92.50 o 
  26   2   0     1086.46     1142.78     98.45 o 
  28   2   0      709.73      691.32    101.41 o 
  30   2   0      988.16      825.28     44.99 o 
  32   2   0      478.46      468.89     40.05 o 
  34   2   0      707.01      673.23     45.82 o 
  36   2   0      968.20      939.17     71.99 o 
  38   2   0      808.22      784.98     61.18 o 
  40   2   0     1220.68     1168.23     75.40 o 
  42   2   0        8.04        6.44     19.03 o 
  44   2   0      359.24      235.97     71.77 o 
   1   3   0      491.34      479.54     13.24 o 
   3   3   0     5983.20     5902.84     77.77 o 
   5   3   0      674.67      639.41     19.55 o 
   7   3   0     6876.52     6816.34     86.91 o 
   9   3   0      879.95      863.54     41.17 o 
  11   3   0      516.64      493.43     11.55 o 
  13   3   0      387.95      383.36     10.17 o 
  15   3   0      985.17      971.52     20.73 o 
  17   3   0     4670.39     4915.73     75.64 o 
  19   3   0      245.74      244.62     19.80 o 
  21   3   0      474.84      529.86     32.53 o 
  23   3   0      144.62      161.37     44.73 o 
  25   3   0     1591.61     1480.76     48.50 o 
  27   3   0       67.67      106.68     35.47 o 
  29   3   0     1485.12     1627.70     84.26 o 
  31   3   0      218.71      217.83     53.07 o 
  33   3   0      780.28      846.04     76.30 o 
  35   3   0       13.47       17.60     26.03 o 
  37   3   0     1982.84     2406.70    124.20 o 
  39   3   0       47.31       31.80     19.81 o 
  41   3   0      133.74      106.16     43.20 o 
   0   4   0      736.57      688.81     33.32 o 
   2   4   0      201.22      246.44     43.88 o 
   4   4   0     5686.85     5599.99     71.17 o 
   6   4   0     2677.04     2868.16     48.13 o 
   8   4   0       55.02       51.35     12.69 o 
  10   4   0    10734.28    11027.12    185.35 o 
  12   4   0     5028.58     5219.29    106.98 o 
  14   4   0     3616.61     3522.91     79.60 o 
  16   4   0     3404.87     3514.01     99.24 o 
  18   4   0     1046.58      947.33     26.66 o 
  20   4   0      499.30      438.28     60.21 o 
  22   4   0      724.57      715.15     76.37 o 
  24   4   0      508.66      479.18     48.63 o 
  26   4   0      490.21      485.79     28.32 o 
  28   4   0      395.63      379.06     76.65 o 
  30   4   0     3923.87     4420.19    105.92 o 
  32   4   0       72.41       65.14     23.91 o 
  34   4   0      298.03      238.66     79.14 o 
  36   4   0       85.04       89.69     29.60 o 
  38   4   0     1523.95     1747.93    108.57 o 
   1   5   0        1.28       -5.07     18.02 o 
   3   5   0     1960.50     2015.98     55.09 o 
   5   5   0        8.12        8.67     12.15 o 
   7   5   0     4040.60     4324.14     89.63 o 
   9   5   0       93.38       96.94     22.31 o 
  11   5   0     1247.20     1160.19     45.48 o 
  13   5   0      369.23      286.20     38.08 o 
  15   5   0       39.68       19.84     12.33 o 
  17   5   0      181.96      143.26     46.38 o 
  19   5   0     1233.94     1298.19     97.55 o 
  21   5   0      885.06      927.14     53.20 o 
  23   5   0     1564.10     1582.47     82.53 o 
  25   5   0        0.05       19.21     13.35 o 
  27   5   0       22.89       10.72     18.82 o 
  29   5   0      414.11      317.36    101.37 o 
  31   5   0     2437.37     2986.04    130.76 o 
  33   5   0      907.45     1037.55     84.10 o 
   0   6   0     1470.07     1543.38    143.06 o 
   2   6   0      473.34      444.26     40.59 o 
   4   6   0     1096.37     1159.11     54.52 o 
   6   6   0      187.10      153.88     36.57 o 
   8   6   0      961.72     1039.33     58.25 o 
  10   6   0       42.05       44.58     17.70 o 
  12   6   0      132.75      100.77     38.14 o 
  14   6   0      108.48      127.24     31.22 o 
  16   6   0      234.78      180.42     59.05 o 
  18   6   0       29.82       42.38     19.68 o 
  20   6   0      145.42       96.53     38.21 o 
  22   6   0      945.28      876.29    101.97 o 
  24   6   0       46.34       33.85     18.93 o 
   1   7   0       34.81       15.70     22.11 o 
   3   7   0      755.86      765.98     69.42 o 
   5   7   0      161.19       89.74     36.11 o 
   7   7   0      383.85      228.77     83.36 o 
 -47   1   1     1025.99     1141.35     93.11 o 
 -45   1   1       19.22        1.71     18.59 o 
 -43   1   1        0.54       -0.77     21.96 o 
 -41   1   1      493.68      481.50     82.47 o 
 -39   1   1      793.36      828.99     51.85 o 
 -37   1   1      157.55      140.79     39.92 o 
 -35   1   1     1329.34     1481.74     96.19 o 
 -33   1   1      798.37      872.79     49.85 o 
 -31   1   1        1.80       14.85     23.52 o 
 -29   1   1       70.92       98.29     30.52 o 
 -27   1   1     3540.60     3682.54     89.03 o 
 -25   1   1     1110.79     1078.84     50.50 o 
 -23   1   1     1721.99     1816.38    129.84 o 
 -21   1   1     2118.50     2396.71     71.30 o 
 -19   1   1      679.79      679.05     46.52 o 
 -17   1   1    18380.92    18775.04    198.93 o 
 -15   1   1    12413.50    11884.55    107.01 o 
 -13   1   1     2305.88     2280.97     42.99 o 
 -11   1   1     2047.06     1738.37     28.84 o 
  -9   1   1    21038.43    19404.27    242.39 o 
  -7   1   1        0.16        5.65      4.41 o 
  -5   1   1        0.90        7.73      3.18 o 
  -3   1   1      201.10      219.79      9.44 o 
  -1   1   1       99.41       87.27      7.07 o 
   1   1   1     1990.66     1812.04     23.93 o 
   3   1   1    10287.24     9410.14     96.06 o 
   5   1   1     1103.37     1057.01     12.84 o 
  11   1   1    11604.08    11164.29    102.33 o 
  13   1   1      813.13      813.36     14.86 o 
  15   1   1     3439.56     3502.45     69.57 o 
  17   1   1     5074.21     5272.68    118.62 o 
  19   1   1      168.30      178.98     46.28 o 
  21   1   1    11457.68    11674.47    424.35 o 
  23   1   1      690.66      678.54     31.78 o 
  25   1   1        0.82      -21.61     21.61 o 
  27   1   1      496.20      624.53    109.47 o 
  29   1   1     5552.04     5913.02    171.49 o 
  31   1   1     2775.91     3138.94     93.38 o 
  33   1   1      121.33       84.73     26.46 o 
  35   1   1       23.46       27.02     14.68 o 
  37   1   1      385.59      385.50     57.77 o 
  39   1   1      116.57       96.87     33.66 o 
  41   1   1     1352.66     1545.57    102.25 o 
  43   1   1      763.30      763.34     61.51 o 
  45   1   1      492.79      393.48     73.45 o 
 -44   2   1      399.94      281.51     66.62 o 
 -42   2   1       93.71       57.36     17.21 o 
 -40   2   1     1649.64     1873.78    103.80 o 
 -38   2   1      191.77      170.20     55.31 o 
 -36   2   1        7.54       21.90     23.95 o 
 -34   2   1       42.56       67.14     24.30 o 
 -32   2   1       24.91       53.89     42.07 o 
 -30   2   1     5761.18     6525.76    338.16 o 
 -28   2   1     5731.71     6014.12    272.71 o 
 -26   2   1     1115.99     1046.36     74.93 o 
 -24   2   1     1278.20     1129.13     29.22 o 
 -22   2   1      561.43      571.01     18.05 o 
 -20   2   1     2784.42     2830.33     67.48 o 
 -18   2   1      193.49      179.52     19.33 o 
 -16   2   1     4862.35     5005.26     74.16 o 
 -14   2   1       76.87      105.55     13.49 o 
 -12   2   1        1.43        7.80      2.99 o 
 -10   2   1     2775.21     2591.65     32.03 o 
  -8   2   1    13325.88    12057.25    186.71 o 
  -6   2   1      544.59      384.01     10.05 o 
  -4   2   1     5506.25     5509.08     48.93 o 
  -2   2   1     2736.89     2723.14     39.13 o 
   0   2   1     1336.68     1282.70     18.44 o 
   2   2   1    12952.11    10798.91    121.49 o 
   4   2   1     2165.10     2137.74     26.07 o 
   6   2   1      665.11      722.87     10.37 o 
   8   2   1     2292.12     2584.06     33.87 o 
  10   2   1    29732.80    29100.81    240.19 o 
  12   2   1      978.90     1029.67     23.22 o 
  14   2   1    15034.19    14688.38    260.55 o 
  16   2   1    12245.48    12895.96    241.25 o 
  18   2   1      309.27      284.72     35.55 o 
  20   2   1     3178.25     3306.88     98.04 o 
  22   2   1     1259.50     1060.18    104.54 o 
  24   2   1     4013.00     4127.45    143.79 o 
  26   2   1      523.86      590.39     92.01 o 
  28   2   1      571.72      621.93     53.39 o 
  30   2   1      561.54      584.55     71.41 o 
  32   2   1       62.06       62.33     25.26 o 
  34   2   1       63.47       67.92     28.73 o 
  36   2   1     2274.30     2572.92    123.27 o 
  38   2   1        9.29        7.82     18.52 o 
  40   2   1     1098.27     1101.27     86.54 o 
  42   2   1        0.19       -2.62     20.24 o 
  44   2   1      197.53      157.46     70.96 o 
 -43   3   1      313.90      230.52     81.31 o 
 -41   3   1       12.14        9.21     18.10 o 
 -39   3   1      442.44      357.30    115.67 o 
 -37   3   1       85.16       40.38     14.40 o 
 -35   3   1     1271.20     1271.99     69.42 o 
 -33   3   1       84.72       59.85     25.16 o 
 -31   3   1     3021.65     3164.17     94.12 o 
 -29   3   1      486.68      518.67     55.38 o 
 -27   3   1      620.83      561.99     53.52 o 
 -25   3   1      960.84     1057.60     60.28 o 
 -23   3   1     4379.80     4537.31    132.03 o 
 -21   3   1    13523.65    13745.06    149.98 o 
 -19   3   1       14.03       13.14      5.15 o 
 -17   3   1     2991.34     3212.23     48.41 o 
 -15   3   1      361.92      400.22     12.52 o 
 -13   3   1       60.08       42.74      6.95 o 
 -11   3   1       70.06       52.62      6.74 o 
  -9   3   1       45.98       22.89      4.27 o 
  -7   3   1     5877.02     6038.67    106.66 o 
  -5   3   1     4422.04     4460.45     59.56 o 
  -3   3   1      158.77      172.11     11.81 o 
  -1   3   1      168.14      154.09      9.26 o 
   1   3   1     5232.94     6168.67    142.63 o 
   3   3   1     4589.55     4767.14     65.38 o 
   5   3   1     1627.40     1593.27     30.14 o 
   7   3   1     1009.13     1027.74     27.00 o 
   9   3   1      662.34      624.40     23.80 o 
  11   3   1     5583.31     5380.06     57.65 o 
  13   3   1      102.35       75.79     12.23 o 
  15   3   1     2966.84     3084.11     71.95 o 
  17   3   1     1796.04     1867.74     37.59 o 
  19   3   1     5790.44     5809.16    136.64 o 
  21   3   1     4690.34     4752.12    140.70 o 
  23   3   1      618.74      620.55     98.02 o 
  25   3   1      105.51       91.03     28.31 o 
  27   3   1      386.19      390.97     67.82 o 
  29   3   1       43.64       54.34     17.71 o 
  31   3   1      235.89      250.38     72.60 o 
  33   3   1     1841.24     1923.84     94.50 o 
  35   3   1      135.09      114.45     34.82 o 
  37   3   1      320.17      307.54     67.43 o 
  39   3   1       18.53       29.53     24.10 o 
  41   3   1      353.92      265.03    102.39 o 
 -38   4   1       33.20       17.36     17.24 o 
 -36   4   1       99.13       74.97     24.65 o 
 -34   4   1      242.43      154.77     46.26 o 
 -32   4   1      407.21      355.99     81.70 o 
 -30   4   1       70.18       27.92     23.02 o 
 -28   4   1       16.51       15.15     19.10 o 
 -26   4   1      152.04      101.57     26.94 o 
 -24   4   1       17.36        7.98     14.25 o 
 -22   4   1      892.75      913.77     44.71 o 
 -20   4   1      164.36      119.00     31.16 o 
 -18   4   1       17.61        9.77      8.01 o 
 -16   4   1     3483.94     3458.39     81.93 o 
 -14   4   1     1300.13     1203.83     73.11 o 
 -12   4   1     4265.49     4505.08    100.98 o 
 -10   4   1     6264.63     6825.29    112.12 o 
  -8   4   1     2554.12     2606.71     39.37 o 
  -6   4   1       16.70       14.88      5.45 o 
  -4   4   1     3526.92     3746.48     96.79 o 
  -2   4   1       67.94       65.59     16.39 o 
   0   4   1     2947.68     3169.12     78.22 o 
   2   4   1       30.31       12.33      4.62 o 
   4   4   1      439.20      390.57     12.90 o 
   6   4   1      415.86      446.51     30.75 o 
   8   4   1      226.13      193.71     13.32 o 
  10   4   1      544.48      558.66     21.07 o 
  12   4   1       50.05       32.33     14.02 o 
  14   4   1        2.03       -0.29      5.98 o 
  16   4   1        3.61       19.79     11.88 o 
  18   4   1      291.27      223.35     40.64 o 
  20   4   1       34.31       45.38     16.92 o 
  22   4   1     2666.48     2530.26     84.96 o 
  24   4   1      133.43       87.76     27.44 o 
  26   4   1      188.03      140.29     34.02 o 
  28   4   1       92.30       93.35     32.14 o 
  30   4   1       77.62       53.27     28.28 o 
  32   4   1      153.83      143.58     34.93 o 
  34   4   1       18.63       25.29     21.89 o 
  36   4   1      375.47      277.17    100.07 o 
  38   4   1      212.38      121.48     58.53 o 
 -33   5   1      178.73      134.18     52.29 o 
 -31   5   1      854.78      872.21     94.34 o 
 -29   5   1     1171.22     1305.72     63.53 o 
 -27   5   1       26.35       25.59     17.33 o 
 -25   5   1       12.42       10.40     25.80 o 
 -23   5   1     1166.20     1203.82     55.40 o 
 -21   5   1      787.50      816.73     37.83 o 
 -19   5   1      404.75      306.37     60.66 o 
 -17   5   1       19.85        4.78     16.51 o 
 -15   5   1      167.14      153.20     29.46 o 
 -13   5   1     3300.16     3361.53     90.36 o 
 -11   5   1     1271.08     1276.11     54.57 o 
  -9   5   1       21.00       13.28     11.49 o 
  -7   5   1      213.60      174.77     43.50 o 
  -5   5   1     3363.92     3924.92    220.57 o 
  -3   5   1        9.78        8.13     10.43 o 
  -1   5   1     5987.67     6491.53    124.08 o 
   1   5   1      106.70       73.49     19.34 o 
   3   5   1     1368.89     1521.03     46.76 o 
   5   5   1     1015.53     1143.57     45.35 o 
   7   5   1     4981.22     5535.30    121.20 o 
   9   5   1      756.78      826.66    120.98 o 
  11   5   1      796.70      789.51     27.92 o 
  13   5   1     4666.67     5045.00    197.95 o 
  15   5   1      277.62      176.70     28.47 o 
  17   5   1     4107.27     4567.91    179.55 o 
  19   5   1      141.44       87.46     31.61 o 
  21   5   1      631.80      640.18    121.27 o 
  23   5   1       67.12       28.35     26.62 o 
  25   5   1     1912.16     2338.36    128.67 o 
  27   5   1       73.29       56.41     19.93 o 
  29   5   1      204.85      204.01     62.94 o 
  31   5   1       59.75       41.61     22.20 o 
  33   5   1      217.56       86.52     39.83 o 
 -24   6   1     2817.09     3299.06    204.19 o 
 -22   6   1        3.81       13.63     22.77 o 
 -20   6   1     1786.25     1828.57     78.16 o 
 -18   6   1      111.07       41.09     32.15 o 
 -16   6   1      720.75      625.51    133.31 o 
 -14   6   1     2316.01     2342.95    125.14 o 
 -12   6   1      699.75      688.04     60.55 o 
 -10   6   1      219.87      192.89     58.15 o 
  -8   6   1        9.48       34.96     26.67 o 
  -6   6   1      214.03      167.13     37.02 o 
  -4   6   1      286.22      225.85     64.66 o 
  -2   6   1     2615.94     2856.86     65.78 o 
   0   6   1      567.50      509.84     58.58 o 
   2   6   1     1818.62     2054.83    135.02 o 
   4   6   1      539.33      545.34     62.83 o 
   6   6   1     2824.32     3143.87     85.49 o 
   8   6   1       37.01       34.48     11.78 o 
  10   6   1      165.36      113.15     32.27 o 
  12   6   1      139.42       97.20     41.87 o 
  14   6   1     1987.27     2002.37     76.95 o 
  16   6   1      470.92      349.90    134.02 o 
  18   6   1      850.12      872.81     62.57 o 
  20   6   1      917.04      939.99     60.78 o 
  22   6   1      361.75      330.25     87.66 o 
  24   6   1      943.16     1030.26     83.47 o 
  -5   7   1       89.36       42.29     24.55 o 
  -3   7   1      201.25      128.56     65.89 o 
  -1   7   1       30.03       27.43     17.55 o 
   1   7   1        0.33       -0.28     16.28 o 
   3   7   1        2.55       18.51     17.82 o 
   5   7   1      135.82       93.56     48.95 o 
 -46   0   2      156.34      143.77     63.41 o 
 -44   0   2      933.27      904.41     70.63 o 
 -42   0   2     1234.75     1120.04     73.69 o 
 -40   0   2       19.43       13.14     19.87 o 
 -38   0   2     1848.78     2085.27    108.65 o 
 -36   0   2     1947.46     2042.10    117.94 o 
 -34   0   2      102.94       87.26     39.61 o 
 -32   0   2     1524.04     1515.26     56.81 o 
 -30   0   2     1982.53     2104.11    101.30 o 
 -28   0   2     1317.31     1337.79     77.10 o 
 -26   0   2     8463.37     8449.88    264.17 o 
 -24   0   2      403.43      407.58    101.87 o 
 -22   0   2     4056.22     5075.22    132.06 o 
 -20   0   2     8094.38     8373.57    258.45 o 
 -18   0   2     4849.51     4245.75     76.48 o 
 -16   0   2     2651.72     2878.40     55.32 o 
 -14   0   2     5786.05     5186.35     75.81 o 
 -12   0   2      860.04      697.53     35.16 o 
 -10   0   2       57.17      125.99     22.11 o 
  -8   0   2    18255.33    16007.08    417.22 o 
  -2   0   2     5502.38     4756.87     62.48 o 
   0   0   2    10419.50     9857.59    189.97 o 
   2   0   2     1194.68     1176.94     19.12 o 
   4   0   2     3634.31     3485.04     48.24 o 
   6   0   2     1861.54     1856.38     25.23 o 
   8   0   2      715.65      625.94     22.26 o 
  10   0   2     5507.74     5253.34     54.26 o 
  12   0   2    36304.88    34447.59    377.48 o 
  14   0   2     2450.74     2218.78     29.78 o 
  16   0   2     4997.35     4868.21     52.43 o 
  18   0   2    23426.49    22692.93    475.51 o 
  20   0   2    38499.96    38168.78    397.95 o 
  22   0   2      659.41      697.80    114.55 o 
  24   0   2    15380.18    15681.14    135.01 o 
  26   0   2      343.56      345.01    123.09 o 
  28   0   2      966.12      896.36     64.29 o 
  30   0   2     9716.33    10465.84    410.84 o 
  32   0   2      383.09      410.75    144.65 o 
  34   0   2     1744.22     1916.25    109.14 o 
  36   0   2      479.61      404.24    101.70 o 
  38   0   2     6142.99     6810.65    484.20 o 
  40   0   2     2357.50     2562.65    143.15 o 
  42   0   2     1053.31     1080.22    169.12 o 
  44   0   2      110.89       78.86     54.52 o 
  46   0   2      344.63      253.83    144.16 o 
 -47   1   2      700.95      781.27     65.01 o 
 -45   1   2       65.93       54.60     15.55 o 
 -43   1   2      428.78      382.45     62.37 o 
 -41   1   2      588.51      594.91     42.73 o 
 -39   1   2      248.43      235.54     53.22 o 
 -37   1   2     1875.27     1871.23     66.87 o 
 -35   1   2       66.67       62.01     16.23 o 
 -33   1   2       25.06       37.82     17.80 o 
 -31   1   2     2299.55     2511.17     73.01 o 
 -29   1   2      158.28      111.66     23.22 o 
 -27   1   2      241.37      215.36     48.32 o 
 -25   1   2     2569.51     2678.49    120.37 o 
 -23   1   2      312.05      304.60     50.21 o 
 -21   1   2    13850.53    13553.74    460.23 o 
 -19   1   2     2216.03     2628.27     56.86 o 
 -17   1   2      251.52      207.56     53.72 o 
 -15   1   2     4376.43     4980.00     89.25 o 
 -13   1   2     3050.58     3018.02     52.10 o 
 -11   1   2     2314.94     2286.50     41.94 o 
  -9   1   2        0.41        0.50      5.34 o 
  -7   1   2    20467.69    17432.82    246.26 o 
  -5   1   2     1136.31     1244.79     33.80 o 
  -3   1   2     1930.68     1977.44     25.25 o 
  -1   1   2     3975.59     3449.00     46.39 o 
   3   1   2    16147.85    15714.86    238.88 o 
   9   1   2    29191.74    29495.23    421.56 o 
  11   1   2      684.95      994.32     12.03 o 
  13   1   2       11.55       34.84      6.43 o 
  15   1   2      764.27      811.87     12.90 o 
  17   1   2     1575.59     1764.47     34.63 o 
  19   1   2     8306.99     8778.03    149.94 o 
  21   1   2      630.19      553.31     34.76 o 
  23   1   2     2150.05     2286.52     72.37 o 
  25   1   2        3.96        2.89     15.82 o 
  27   1   2     2233.17     2368.41     89.90 o 
  29   1   2       35.68       46.39     20.21 o 
  31   1   2     5298.59     5530.85    121.01 o 
  33   1   2      337.24      364.51     79.04 o 
  35   1   2      340.05      405.21    104.19 o 
  37   1   2        0.59       -2.61     20.72 o 
  39   1   2      179.46      132.22     37.99 o 
  41   1   2      588.21      522.86     82.01 o 
  43   1   2        2.75        6.21     13.41 o 
  45   1   2     1751.05     1951.11    142.20 o 
 -46   2   2     1864.04     1954.00    203.26 o 
 -44   2   2      416.31      314.23     79.56 o 
 -42   2   2        2.72       -5.51     18.29 o 
 -40   2   2        0.77        7.12     21.01 o 
 -38   2   2      257.95      195.95     53.18 o 
 -36   2   2       65.22       71.83     19.43 o 
 -34   2   2       38.92       56.85     17.38 o 
 -32   2   2      281.26      244.44     49.31 o 
 -30   2   2     2118.32     2081.44     60.12 o 
 -28   2   2      459.43      466.35     84.84 o 
 -26   2   2        0.74        0.42      3.65 o 
 -24   2   2      602.36      533.56     57.45 o 
 -22   2   2     3035.30     2803.01     57.16 o 
 -20   2   2     1791.92     1630.52     80.67 o 
 -18   2   2     6548.27     6749.07    107.46 o 
 -16   2   2       11.28        4.75      6.03 o 
 -14   2   2     2371.62     2450.73     40.86 o 
 -12   2   2       16.31        1.04      4.91 o 
 -10   2   2      802.77      804.64     16.59 o 
  -8   2   2      269.15      346.62     12.58 o 
  -6   2   2     2380.73     2354.23     24.86 o 
  -4   2   2      162.45      127.81     10.62 o 
  -2   2   2      845.33      809.14     13.21 o 
   0   2   2      321.26      322.50     10.05 o 
   2   2   2    24851.57    24565.18    289.88 o 
   4   2   2      337.85      365.03      9.47 o 
   6   2   2    12527.20    12300.48    102.95 o 
   8   2   2      247.34      239.27      6.14 o 
  10   2   2        0.04       12.48      5.00 o 
  12   2   2     1746.34     1873.03     33.30 o 
  14   2   2      113.31      125.38     11.44 o 
  16   2   2    13014.52    13583.93    145.00 o 
  18   2   2     3638.76     3745.41     78.73 o 
  20   2   2      235.27      246.08     59.46 o 
  22   2   2      226.40      193.83     57.10 o 
  24   2   2      483.23      462.21     93.23 o 
  26   2   2      338.44      305.11     46.08 o 
  28   2   2     2346.71     2600.95    115.56 o 
  30   2   2      263.11      286.20     74.73 o 
  32   2   2      818.73      757.65    113.84 o 
  34   2   2       24.37       30.02     23.94 o 
  36   2   2       16.24       11.42     17.18 o 
  38   2   2     1078.17     1105.73     55.95 o 
  40   2   2       24.55        2.88     19.90 o 
  42   2   2      102.07       70.75     28.00 o 
  44   2   2      142.23       70.92     35.95 o 
 -43   3   2      351.27      222.82     64.52 o 
 -41   3   2      792.88      777.20     50.00 o 
 -39   3   2        8.99       21.47     11.41 o 
 -37   3   2     1065.45     1083.46     63.42 o 
 -35   3   2       38.27       21.92     11.28 o 
 -33   3   2     1107.53     1169.49     70.34 o 
 -31   3   2        0.44       13.29     12.41 o 
 -29   3   2       86.88       55.40     15.71 o 
 -27   3   2       54.81       31.55     20.28 o 
 -25   3   2      233.84      305.50     58.81 o 
 -23   3   2     2344.21     2429.87     61.42 o 
 -21   3   2     2013.75     2076.11     44.11 o 
 -19   3   2     1252.71     1219.15     24.50 o 
 -17   3   2     2819.22     2922.70     43.92 o 
 -15   3   2       54.77       49.21     12.89 o 
 -13   3   2     1342.30     1188.56     55.21 o 
 -11   3   2      765.16      684.67     12.97 o 
  -9   3   2     5242.04     5178.37     99.17 o 
  -7   3   2      232.11      199.76     10.03 o 
  -5   3   2     7440.51     7431.51    181.35 o 
  -3   3   2      396.41      362.86     11.56 o 
  -1   3   2     3788.43     3796.47     82.01 o 
   1   3   2     5321.53     4941.37    117.79 o 
   3   3   2      845.85      928.65     18.75 o 
   5   3   2     2189.34     2425.64     40.22 o 
   7   3   2       69.84       59.36      8.45 o 
   9   3   2     5555.92     5527.97    121.85 o 
  11   3   2      789.84      756.94     22.30 o 
  13   3   2      272.57      300.25     16.21 o 
  15   3   2      225.47      177.41     25.71 o 
  17   3   2     8218.24     8768.86    296.06 o 
  19   3   2      344.75      366.28     68.21 o 
  21   3   2     1612.91     1665.34     61.35 o 
  23   3   2     1615.11     1791.27     99.19 o 
  25   3   2     3032.95     3142.80    101.61 o 
  27   3   2        0.75        2.21     16.92 o 
  29   3   2      678.31      674.91     74.27 o 
  31   3   2      685.96      776.75    103.26 o 
  33   3   2     1234.07     1236.80     83.74 o 
  35   3   2      190.61      148.13     58.30 o 
  37   3   2      352.83      271.34    100.13 o 
  39   3   2      101.96       60.08     31.85 o 
  41   3   2      324.89      292.71    100.05 o 
 -38   4   2     1032.26     1128.00     63.61 o 
 -36   4   2      445.37      512.10     79.03 o 
 -34   4   2      864.27     1000.39     62.05 o 
 -32   4   2      161.26      148.78     40.34 o 
 -30   4   2      432.37      449.70     93.80 o 
 -28   4   2      767.03      708.65     65.77 o 
 -26   4   2     1203.58     1351.20     39.98 o 
 -24   4   2       60.72       37.09     15.43 o 
 -22   4   2      743.68      783.93     44.95 o 
 -20   4   2      495.85      544.77     30.78 o 
 -18   4   2      623.64      631.99     24.25 o 
 -16   4   2     1985.83     1980.51     45.23 o 
 -14   4   2    10542.84    10417.95    222.18 o 
 -12   4   2      412.46      374.67     25.55 o 
 -10   4   2     2733.91     2773.85     49.40 o 
  -8   4   2       69.88       54.02     11.92 o 
  -6   4   2      650.75      606.05     13.36 o 
  -4   4   2     4598.55     4874.85     70.98 o 
  -2   4   2     1616.53     1499.30     56.62 o 
   0   4   2     2328.70     2365.03     57.88 o 
   2   4   2      798.16      779.19     47.16 o 
   4   4   2     1608.24     1659.69     33.32 o 
   6   4   2       27.23       22.74      8.32 o 
   8   4   2    10473.16    10554.65    181.07 o 
  10   4   2     1146.80     1176.74     73.95 o 
  12   4   2     2488.02     2563.37     62.57 o 
  14   4   2      445.81      374.83     75.41 o 
  16   4   2     1615.82     1641.54     56.18 o 
  18   4   2      422.50      386.49     76.63 o 
  20   4   2       32.46       33.30     26.44 o 
  22   4   2      632.76      591.16     47.37 o 
  24   4   2     6858.65     7376.19    186.25 o 
  26   4   2     2172.98     2143.80     91.30 o 
  28   4   2      151.53      125.03     34.87 o 
  30   4   2     1008.98     1100.46    107.67 o 
  32   4   2       23.83      -25.62     26.59 o 
  34   4   2     3434.30     4479.12     98.68 o 
  36   4   2       45.54       46.67     17.74 o 
 -33   5   2     1195.81     1178.14     88.22 o 
 -31   5   2        1.58        2.02     19.11 o 
 -29   5   2      518.41      404.81     99.64 o 
 -27   5   2      472.23      428.36     57.66 o 
 -25   5   2        2.33       15.39     18.31 o 
 -23   5   2      248.61      184.64     45.47 o 
 -21   5   2        8.37       15.98     15.66 o 
 -19   5   2     1662.41     1694.28     66.89 o 
 -17   5   2        4.16       -0.21     17.04 o 
 -15   5   2      424.96      451.53    100.81 o 
 -13   5   2      612.02      476.48     53.95 o 
 -11   5   2     5183.20     5697.72    152.88 o 
  -9   5   2     1608.91     1658.26     52.56 o 
  -7   5   2     4896.46     5595.77    118.41 o 
  -5   5   2       88.87       58.01     16.79 o 
  -3   5   2       93.53       83.84     18.07 o 
  -1   5   2     4072.23     4406.51     98.64 o 
   1   5   2       45.41       33.04     12.71 o 
   3   5   2      932.79      849.41     41.49 o 
   5   5   2     3608.96     3866.56     86.65 o 
   7   5   2      849.35      855.76     42.05 o 
   9   5   2       90.28       93.75     25.26 o 
  11   5   2      411.72      353.73     43.55 o 
  13   5   2      395.97      422.12     50.15 o 
  15   5   2     1400.29     1393.91     59.68 o 
  17   5   2     1618.14     1572.13     72.30 o 
  19   5   2        1.02       18.98     19.70 o 
  21   5   2       51.25       38.50     18.80 o 
  23   5   2       66.03       65.66     22.63 o 
  25   5   2      315.30      236.65     76.92 o 
  27   5   2     1998.80     2459.30     92.26 o 
  29   5   2       89.60       88.65     26.49 o 
  31   5   2     2869.27     3090.32    185.45 o 
 -24   6   2      126.01      123.95     44.25 o 
 -22   6   2      435.97      291.33    108.71 o 
 -20   6   2        0.55        5.21     12.75 o 
 -18   6   2      694.47      620.85     55.51 o 
 -16   6   2       57.51       45.23     27.00 o 
 -14   6   2       11.61       21.19     15.21 o 
 -12   6   2       35.04       43.15     17.91 o 
 -10   6   2       17.70       11.64      9.55 o 
  -8   6   2        5.36       26.16     18.25 o 
  -6   6   2     1200.73     1141.13    134.46 o 
  -4   6   2     1168.24     1198.56     44.50 o 
  -2   6   2       49.43       38.92     13.17 o 
   0   6   2        0.74       20.71     16.67 o 
   2   6   2      246.83      200.05     47.76 o 
   4   6   2       84.29       61.39     17.01 o 
   6   6   2      832.19      754.81     47.16 o 
   8   6   2      545.32      547.29     50.71 o 
  10   6   2      122.61       66.89     23.00 o 
  12   6   2       34.17       20.40     10.99 o 
  14   6   2       17.17       10.10     15.54 o 
  16   6   2      863.52      785.74    115.70 o 
  18   6   2      106.69       75.44     34.01 o 
  20   6   2      227.65      202.23     75.29 o 
  22   6   2      154.49       85.71     31.91 o 
  -5   7   2      311.25      220.95    147.64 o 
  -3   7   2      664.27      501.18     72.97 o 
  -1   7   2       10.10       21.30     18.78 o 
   1   7   2       14.65       11.92     13.70 o 
   3   7   2        1.35       16.21     12.26 o 
 -47   1   3       79.12       50.04     15.02 o 
 -45   1   3      189.17      150.03     49.94 o 
 -43   1   3      843.00     1009.77     44.31 o 
 -41   1   3      693.27      697.93     50.09 o 
 -39   1   3      734.33      784.72     44.26 o 
 -37   1   3      222.76      160.44     31.80 o 
 -35   1   3     2321.14     2488.37     79.82 o 
 -33   1   3      312.46      350.00     38.69 o 
 -31   1   3        1.10       16.62     12.11 o 
 -29   1   3      238.61      238.59     27.30 o 
 -27   1   3     1512.63     1644.04     75.93 o 
 -25   1   3      346.27      330.83     23.76 o 
 -23   1   3      560.64      634.44     21.46 o 
 -21   1   3     2458.27     2636.15     47.47 o 
 -19   1   3     5516.42     5462.86     87.72 o 
 -17   1   3     2842.15     2671.24     48.12 o 
 -15   1   3      231.66      269.42     13.16 o 
 -13   1   3     4005.58     4072.66     51.37 o 
 -11   1   3       56.78       28.65      4.96 o 
  -9   1   3     6038.99     5387.38     61.90 o 
  -7   1   3     1513.86     1183.97     15.72 o 
  -5   1   3     9352.66     7914.01     67.35 o 
  -3   1   3      128.71      148.54      9.23 o 
  -1   1   3     1264.23     1164.51     21.32 o 
   1   1   3      323.77      322.44      7.48 o 
   5   1   3     2942.40     2640.15     41.57 o 
   7   1   3      880.33      859.84     11.84 o 
   9   1   3    11852.83    11665.95     87.76 o 
  11   1   3    20104.34    19458.47    164.86 o 
  13   1   3    11611.01    10894.55     64.76 o 
  15   1   3      735.14      666.80     18.85 o 
  19   1   3       14.04       13.91     12.49 o 
  21   1   3     4035.06     4119.84     69.24 o 
  23   1   3     1727.34     1647.75     34.82 o 
  25   1   3     3826.17     4201.24    121.53 o 
  27   1   3       28.19       21.89     15.42 o 
  29   1   3     6746.14     7716.14    157.51 o 
  31   1   3      429.75      453.58     77.98 o 
  33   1   3     1357.97     1451.68     67.15 o 
  35   1   3      430.49      448.87     96.12 o 
  37   1   3     1613.92     1788.80     62.80 o 
  39   1   3     1065.94     1060.19     86.06 o 
  41   1   3     1394.02     1401.59     91.42 o 
  43   1   3      356.28      296.85     72.86 o 
 -46   2   3     1521.72     1638.79     97.45 o 
 -44   2   3       15.69        4.43     18.47 o 
 -42   2   3     2778.55     3203.38     86.17 o 
 -40   2   3       16.46       17.56     17.35 o 
 -38   2   3      804.93      875.02     42.37 o 
 -36   2   3       10.26        9.81     13.14 o 
 -34   2   3     2894.26     3063.65     95.17 o 
 -32   2   3     1632.15     1515.70     45.14 o 
 -30   2   3     2131.20     2056.12     37.29 o 
 -28   2   3     2371.15     2319.18     51.82 o 
 -26   2   3     1802.57     1676.14     43.80 o 
 -24   2   3       47.76       35.83      8.03 o 
 -22   2   3      750.06      820.59     36.60 o 
 -20   2   3     1300.20     1422.15     57.34 o 
 -18   2   3      105.04      150.49     32.23 o 
 -16   2   3    15380.54    15117.49    233.01 o 
 -14   2   3     5640.36     5503.97    101.99 o 
 -12   2   3     5445.31     5119.01     68.37 o 
 -10   2   3     9911.64    10691.68    133.26 o 
  -8   2   3     2390.77     2700.47     20.23 o 
  -6   2   3      701.47      857.16     10.69 o 
  -4   2   3     9290.66     8283.63     74.27 o 
  -2   2   3      368.74      318.90      8.62 o 
   0   2   3    14391.47    14104.10    120.58 o 
   2   2   3     1929.89     2660.30     20.19 o 
   4   2   3    14955.61    14436.64    142.09 o 
   6   2   3      337.51      272.54      6.69 o 
   8   2   3     5132.34     4827.24     59.83 o 
  10   2   3    40036.91    40794.15    209.78 o 
  12   2   3      254.04      317.63     13.17 o 
  14   2   3     3746.41     3665.48     39.43 o 
  16   2   3    11609.69    11329.01    162.55 o 
  18   2   3     1885.87     2025.39     40.50 o 
  20   2   3      902.39      959.03     32.23 o 
  22   2   3     1939.91     1862.59     54.19 o 
  24   2   3     1839.95     1827.12     63.15 o 
  26   2   3     4343.25     4610.45    155.63 o 
  28   2   3      433.00      433.85     91.09 o 
  30   2   3     1104.16     1125.85     60.38 o 
  32   2   3      872.77      935.27     46.57 o 
  34   2   3      128.05      103.87     32.42 o 
  36   2   3     1236.70     1325.15    121.06 o 
  38   2   3      779.44      841.27    103.72 o 
  40   2   3     1211.39     1155.15     72.39 o 
  42   2   3        5.32       -7.39     24.60 o 
 -43   3   3      301.29      247.95     58.49 o 
 -41   3   3      662.36      619.06     60.89 o 
 -39   3   3      668.14      583.18     61.40 o 
 -37   3   3     1374.97     1347.76     72.31 o 
 -35   3   3       82.42       90.55     25.38 o 
 -33   3   3       16.38       30.02     16.25 o 
 -31   3   3      115.85      138.55     28.10 o 
 -29   3   3        6.45       -7.75     13.65 o 
 -27   3   3     5157.42     5299.75    106.51 o 
 -25   3   3       14.50       21.33     15.46 o 
 -23   3   3     1177.14     1111.22     35.33 o 
 -21   3   3       67.45       64.65     19.04 o 
 -19   3   3     3427.32     3522.73     66.15 o 
 -17   3   3     1185.96     1238.05     29.74 o 
 -15   3   3      211.54      209.51     33.02 o 
 -13   3   3     4469.97     4665.46    100.51 o 
 -11   3   3     1517.65     1404.80     27.79 o 
  -9   3   3        9.22       11.47      5.54 o 
  -7   3   3       38.77       35.75      7.07 o 
  -5   3   3     2413.94     2348.74     25.82 o 
  -3   3   3    10042.48    10535.06     88.05 o 
  -1   3   3      392.94      337.53     11.73 o 
   1   3   3      208.55      272.10      7.56 o 
   3   3   3       11.83        6.73      3.12 o 
   5   3   3     1150.46     1323.38     15.87 o 
   7   3   3     7725.94     7451.03    116.52 o 
   9   3   3      382.42      375.61     10.49 o 
  11   3   3     3120.47     2983.42     77.23 o 
  13   3   3     3949.38     4100.87     61.04 o 
  15   3   3    12793.78    12989.08    310.89 o 
  17   3   3     5083.01     5175.91    153.60 o 
  19   3   3      359.14      320.47     72.51 o 
  21   3   3      560.86      593.58     91.65 o 
  23   3   3       18.57       14.30     16.51 o 
  25   3   3      147.04      120.14     40.78 o 
  27   3   3      455.34      471.34     58.28 o 
  29   3   3        7.98       21.71     23.10 o 
  31   3   3        0.55       12.22     13.49 o 
  33   3   3     1079.00     1058.08     67.92 o 
  35   3   3        3.03       -8.95     24.54 o 
  37   3   3       95.03      105.18     41.00 o 
  39   3   3        3.95       14.04     13.32 o 
 -38   4   3      140.19       82.33     26.80 o 
 -36   4   3       65.60       63.51     26.24 o 
 -34   4   3      128.46      126.76     43.71 o 
 -32   4   3      157.09      117.92     29.54 o 
 -30   4   3       57.04       56.36     15.36 o 
 -28   4   3       26.02       19.29     10.66 o 
 -26   4   3      232.18      194.12     45.97 o 
 -24   4   3      381.26      313.96     48.38 o 
 -22   4   3       61.20       51.51     17.14 o 
 -20   4   3     2652.61     2716.63     54.83 o 
 -18   4   3     1685.23     1877.12     39.91 o 
 -16   4   3      904.67      906.67     24.96 o 
 -14   4   3     1345.62     1274.69     38.57 o 
 -12   4   3       10.92       11.56      4.44 o 
 -10   4   3      224.09      242.87      8.60 o 
  -8   4   3     1070.33     1012.53     19.72 o 
  -6   4   3     1782.17     1750.04     30.12 o 
  -4   4   3       77.55       87.87      8.35 o 
  -2   4   3     1810.69     1833.60     40.87 o 
   0   4   3      153.00      166.32      7.52 o 
   2   4   3      553.42      564.80     11.86 o 
   4   4   3      734.03      703.06     23.05 o 
   6   4   3       34.19       22.74      9.10 o 
   8   4   3     1785.60     1871.88     56.76 o 
  10   4   3      279.92      252.59     15.54 o 
  12   4   3      383.21      382.14     42.88 o 
  14   4   3     4930.52     4904.66    136.88 o 
  16   4   3     2183.84     2134.31     84.96 o 
  18   4   3     1489.92     1652.58     68.34 o 
  20   4   3      826.85      741.59    163.83 o 
  22   4   3       75.66       83.10     31.55 o 
  24   4   3     2075.52     2062.94    108.76 o 
  26   4   3       83.00       72.51     35.73 o 
  28   4   3      262.52      252.28     87.69 o 
  30   4   3      341.03      272.12    101.50 o 
  32   4   3      388.58      295.30     70.71 o 
  34   4   3     1845.83     2134.07     79.73 o 
  36   4   3      763.59      911.54     64.13 o 
 -33   5   3      211.09      130.69     40.84 o 
 -31   5   3      170.74      141.56     47.26 o 
 -29   5   3        2.84       -6.75     20.10 o 
 -27   5   3       15.26       -2.22     19.99 o 
 -25   5   3     2794.99     3016.37    136.60 o 
 -23   5   3      411.59      391.94     63.62 o 
 -21   5   3       21.77       20.99     19.51 o 
 -19   5   3     2436.38     2590.89     96.10 o 
 -17   5   3       85.89       68.95     17.65 o 
 -15   5   3     1196.18     1072.09     48.81 o 
 -13   5   3      276.84      240.17     56.75 o 
 -11   5   3       99.80       82.91     24.09 o 
  -9   5   3      254.82      246.00     44.90 o 
  -7   5   3     4957.65     5475.60    110.09 o 
  -5   5   3      619.04      565.01     25.22 o 
  -3   5   3       92.34       95.73     23.37 o 
  -1   5   3     1436.33     1521.93     44.01 o 
   1   5   3       62.66       52.84     13.89 o 
   3   5   3      907.85      928.70     37.42 o 
   5   5   3      240.99      211.93     45.28 o 
   7   5   3     2697.29     2896.50     80.60 o 
   9   5   3      783.95      867.81     63.08 o 
  11   5   3      112.44      110.97     24.64 o 
  13   5   3        7.28        3.32     12.34 o 
  15   5   3      796.31      770.36     96.37 o 
  17   5   3     2548.66     2718.92    108.24 o 
  19   5   3     1771.66     1861.88     60.27 o 
  21   5   3      200.57      216.64     65.47 o 
  23   5   3      142.69      129.44     47.61 o 
  25   5   3      869.02     1110.78     66.50 o 
  27   5   3       31.44       16.36     15.04 o 
  29   5   3       30.56       19.74     27.05 o 
  31   5   3      593.87      429.25    148.20 o 
 -24   6   3      760.39      638.90    106.04 o 
 -22   6   3      964.69     1046.55     64.53 o 
 -20   6   3      484.51      453.15     76.64 o 
 -18   6   3      112.59       65.26     25.27 o 
 -16   6   3      186.16      141.10     36.78 o 
 -14   6   3       39.99       19.68     22.55 o 
 -12   6   3      390.57      407.30     76.36 o 
 -10   6   3     1922.90     1955.41    106.39 o 
  -8   6   3      122.80      113.62     37.87 o 
  -6   6   3      294.52      345.43     88.03 o 
  -4   6   3     4609.01     4952.57    112.64 o 
  -2   6   3      748.73      784.84     41.24 o 
   0   6   3     4559.00     5183.79     98.92 o 
   2   6   3      987.14     1039.61     53.24 o 
   4   6   3       34.42       16.97     13.92 o 
   6   6   3      167.53      139.42     34.94 o 
   8   6   3        3.37       14.78     11.93 o 
  10   6   3     1179.08     1234.97     84.40 o 
  12   6   3      104.14       79.31     32.44 o 
  14   6   3     1048.34     1114.17     64.82 o 
  16   6   3      490.46      361.72    129.06 o 
  18   6   3     1482.86     1592.30    123.40 o 
  20   6   3       88.31       81.70     33.45 o 
  22   6   3      594.69      383.28    172.94 o 
 -46   0   4        2.76       -6.33     30.51 o 
 -44   0   4      662.10      607.08     55.16 o 
 -42   0   4     4312.43     4652.01    278.84 o 
 -40   0   4      133.43      110.81     39.09 o 
 -38   0   4      531.10      522.50     36.84 o 
 -36   0   4      687.61      693.30     32.07 o 
 -34   0   4     3229.44     3137.45    124.25 o 
 -32   0   4      102.09       69.02     26.04 o 
 -30   0   4     4424.24     4794.20    145.12 o 
 -28   0   4      374.14      411.37     94.31 o 
 -26   0   4     2135.80     1891.07     80.51 o 
 -24   0   4     8795.82     8621.79    161.90 o 
 -22   0   4      104.15       86.61     27.35 o 
 -20   0   4       43.14       30.35     14.46 o 
 -18   0   4     3146.15     3198.99    112.98 o 
 -16   0   4     3129.67     3002.10    215.61 o 
 -14   0   4      336.91      244.52     13.83 o 
 -12   0   4    15165.17    16413.78    324.24 o 
 -10   0   4    14063.73    13791.72    268.00 o 
  -8   0   4    16319.27    15293.26    233.90 o 
  -6   0   4     8609.11     7936.57    116.77 o 
  -4   0   4        0.09        6.51      3.16 o 
  -2   0   4     9730.08     7741.88     87.18 o 
   0   0   4      922.69      873.09     12.81 o 
   2   0   4     1270.54      839.58     20.35 o 
   6   0   4     7450.59     6869.33     70.27 o 
   8   0   4     3723.17     3610.63     44.10 o 
  10   0   4    12986.98    12070.71    128.78 o 
  12   0   4     8199.29     7464.62    183.49 o 
  14   0   4     1154.08     1097.19     42.65 o 
  16   0   4     3232.23     3228.49     75.93 o 
  18   0   4    16440.79    16943.43    272.94 o 
  20   0   4    32685.30    30872.92    151.07 o 
  22   0   4     2273.62     2372.90    134.00 o 
  24   0   4    12867.68    12822.44    518.37 o 
  26   0   4      296.00      333.48     33.72 o 
  28   0   4      150.54      121.19     44.49 o 
  30   0   4      152.50      102.18     37.14 o 
  32   0   4     6265.87     6408.13    313.72 o 
  34   0   4     3716.56     4092.35    162.34 o 
  36   0   4      317.78      270.46    121.50 o 
  38   0   4      361.28      283.93    135.27 o 
  40   0   4      575.53      554.34    126.52 o 
  42   0   4      346.88      335.28    138.66 o 
  44   0   4      255.54      136.81     90.52 o 
 -47   1   4     1582.85     1596.60     94.81 o 
 -45   1   4        0.03       17.56     14.46 o 
 -43   1   4      940.20      983.00     43.74 o 
 -41   1   4      118.65       89.28     30.06 o 
 -39   1   4     1249.00     1163.93     47.87 o 
 -37   1   4     4192.41     4425.22    110.40 o 
 -35   1   4     1118.07     1099.89     39.85 o 
 -33   1   4     3088.81     3139.83     59.55 o 
 -31   1   4     1026.57     1070.80     38.91 o 
 -29   1   4      137.23      137.09     30.10 o 
 -27   1   4        1.64        3.60      9.39 o 
 -25   1   4     4975.54     4927.80     81.13 o 
 -23   1   4        4.44        7.10      7.97 o 
 -21   1   4     1358.88     1127.70     23.24 o 
 -19   1   4     1835.28     2124.16     33.94 o 
 -17   1   4     1182.13     1098.79     25.84 o 
 -15   1   4      873.33      859.40     19.01 o 
 -13   1   4      610.00      674.93     17.37 o 
 -11   1   4     9790.33    10070.83     75.98 o 
  -9   1   4     2962.63     3077.61     31.03 o 
  -7   1   4     3246.47     2890.54     33.94 o 
  -5   1   4     8301.30     7601.48     73.15 o 
  -3   1   4     6669.86     6171.46     43.66 o 
  -1   1   4    15356.70    15011.07    127.30 o 
   1   1   4     7321.05     7016.06     68.29 o 
   3   1   4       75.20       85.91      6.07 o 
   5   1   4     1267.32      914.37     13.71 o 
   7   1   4      612.74      646.96      8.13 o 
   9   1   4     2762.00     2659.48     30.70 o 
  11   1   4     8639.97     9070.00    102.98 o 
  13   1   4     3081.52     3147.27     46.14 o 
  15   1   4      912.22      890.13     24.14 o 
  17   1   4     5133.46     5010.01     67.24 o 
  19   1   4      704.12      736.00     21.96 o 
  21   1   4      220.05      213.43     34.84 o 
  23   1   4     1700.87     1615.65     35.55 o 
  25   1   4     8771.17     9124.18    174.28 o 
  27   1   4      129.34       82.45     20.26 o 
  29   1   4       49.54       61.41     16.92 o 
  31   1   4      323.03      299.49     77.24 o 
  33   1   4      299.80      318.47     63.63 o 
  35   1   4      723.35      792.94     69.73 o 
  37   1   4      482.36      485.95    113.35 o 
  39   1   4      465.86      405.73     82.02 o 
  41   1   4      198.08      147.21     62.95 o 
  43   1   4        1.46       16.02     23.24 o 
 -44   2   4      180.20       97.17     29.58 o 
 -42   2   4      101.74       62.64     19.23 o 
 -40   2   4       35.21       28.03     13.64 o 
 -38   2   4       75.10       61.86     20.34 o 
 -36   2   4      260.46      204.92     42.85 o 
 -34   2   4      829.05      860.13     42.99 o 
 -32   2   4       84.16       53.19     16.20 o 
 -30   2   4       74.37       64.59     16.39 o 
 -28   2   4     1555.66     1545.20     45.21 o 
 -26   2   4       15.37       21.89     13.74 o 
 -24   2   4      326.88      367.01     49.18 o 
 -22   2   4       10.78       24.27     10.39 o 
 -20   2   4     2368.62     2444.93     44.14 o 
 -18   2   4      620.25      534.33     23.08 o 
 -16   2   4     1345.84     1350.61     25.66 o 
 -14   2   4    11628.62    11803.17    147.77 o 
 -12   2   4     2102.09     2341.82     54.83 o 
 -10   2   4    13004.57    13600.18    178.19 o 
  -8   2   4      440.72      537.89     22.78 o 
  -6   2   4     1056.16     1243.45     14.02 o 
  -4   2   4    12380.66    12674.54    130.63 o 
  -2   2   4     7888.97     8031.07     51.69 o 
   0   2   4     2991.45     2939.58     38.13 o 
   2   2   4      253.48      206.23      8.22 o 
   4   2   4      982.03     1123.44     10.73 o 
   6   2   4    12655.75    12714.51    141.61 o 
   8   2   4      401.84      415.78     12.54 o 
  10   2   4      691.69      767.68     20.94 o 
  12   2   4    27450.02    27649.43    237.06 o 
  14   2   4     7874.40     8214.13    132.97 o 
  16   2   4     4005.35     3950.62     67.11 o 
  18   2   4     1530.33     1654.92     36.28 o 
  20   2   4      907.95      918.89     31.30 o 
  22   2   4      314.95      334.76     39.82 o 
  24   2   4     1951.51     1828.45     44.40 o 
  26   2   4     1378.81     1336.15     81.08 o 
  28   2   4      437.80      362.26     56.24 o 
  30   2   4     1017.43     1043.97    100.10 o 
  32   2   4      850.46      927.63     55.64 o 
  34   2   4      195.59      154.38     49.83 o 
  36   2   4      290.26      249.60     47.10 o 
  38   2   4      260.57      217.37     85.16 o 
  40   2   4      786.02      686.32     57.85 o 
  42   2   4       45.45       32.34     23.22 o 
 -43   3   4      240.29      137.18     38.29 o 
 -41   3   4      978.42      902.60     53.70 o 
 -39   3   4      826.71      762.48     46.38 o 
 -37   3   4       84.75       68.90     19.12 o 
 -35   3   4      933.99      904.34     47.38 o 
 -33   3   4     1922.62     2273.25     75.74 o 
 -31   3   4       30.46       37.75     12.38 o 
 -29   3   4      233.52      263.51     44.85 o 
 -27   3   4      461.57      523.52     28.55 o 
 -25   3   4     3353.49     3646.95     61.96 o 
 -23   3   4      515.83      464.15     32.12 o 
 -21   3   4     1772.95     1763.17     47.40 o 
 -19   3   4      372.64      378.56     30.78 o 
 -17   3   4      493.52      441.85     27.78 o 
 -15   3   4      518.32      498.04     33.78 o 
 -13   3   4     2286.78     2236.48     42.89 o 
 -11   3   4      409.48      412.59     12.43 o 
  -9   3   4     1536.01     1548.29     20.15 o 
  -7   3   4      157.20      148.97     16.59 o 
  -5   3   4     3737.42     3699.93     36.51 o 
  -3   3   4      616.19      699.63     13.34 o 
  -1   3   4       79.67       83.82     12.90 o 
   1   3   4       97.09      142.70     12.20 o 
   3   3   4     7197.16     7283.58    149.22 o 
   5   3   4     1409.61     1318.44     15.86 o 
   7   3   4     1182.71     1287.28     19.91 o 
   9   3   4      437.21      437.50      8.91 o 
  11   3   4     1656.81     1727.86     47.68 o 
  13   3   4     7722.73     8058.52    108.71 o 
  15   3   4      858.14      867.64     21.83 o 
  17   3   4     5108.66     5505.82    108.13 o 
  19   3   4      773.42      768.76     35.73 o 
  21   3   4      135.73      157.45     45.12 o 
  23   3   4      460.90      458.76     79.59 o 
  25   3   4       15.49       13.08     21.56 o 
  27   3   4      841.13      954.57    105.53 o 
  29   3   4      942.26      913.72     67.98 o 
  31   3   4      757.53      771.64     98.70 o 
  33   3   4       87.31       34.44     25.14 o 
  35   3   4      320.56      267.03     73.40 o 
  37   3   4        2.39      -13.17     24.28 o 
  39   3   4      670.99      574.40    128.18 o 
 -38   4   4        1.59        8.65     11.42 o 
 -36   4   4      229.25      148.62     38.32 o 
 -34   4   4      260.70      186.10     54.65 o 
 -32   4   4     1978.72     2018.03     92.90 o 
 -30   4   4       29.30       24.59     16.57 o 
 -28   4   4     2726.51     2792.23    114.75 o 
 -26   4   4      487.53      484.23     28.93 o 
 -24   4   4      458.79      292.25     48.93 o 
 -22   4   4       33.60       23.01     11.96 o 
 -20   4   4     1438.68     1531.75     33.69 o 
 -18   4   4     5812.82     6061.17     82.32 o 
 -16   4   4      515.06      509.86     19.65 o 
 -14   4   4     2783.54     2639.64     65.86 o 
 -12   4   4     2114.89     2015.76     41.22 o 
 -10   4   4     4468.66     4677.01     80.73 o 
  -8   4   4       78.83       77.93     10.77 o 
  -6   4   4      715.19      725.97     18.48 o 
  -4   4   4      454.83      429.67     11.63 o 
  -2   4   4     1582.13     1619.05     29.94 o 
   0   4   4       20.78       11.53      5.28 o 
   2   4   4      814.74      814.11     29.86 o 
   4   4   4      439.83      380.19     10.39 o 
   6   4   4     2602.05     2741.42     44.20 o 
   8   4   4     1348.81     1314.61     22.94 o 
  10   4   4     2555.81     2656.03     55.00 o 
  12   4   4      697.33      616.78     29.15 o 
  14   4   4      146.90      121.07     45.26 o 
  16   4   4     3131.54     3322.19    113.91 o 
  18   4   4      178.14      114.57     42.40 o 
  20   4   4     1138.94     1112.61    191.95 o 
  22   4   4      321.00      236.70     70.70 o 
  24   4   4     3824.42     3861.77    215.19 o 
  26   4   4     1357.80     1382.65     58.76 o 
  28   4   4     1148.51     1382.41    106.99 o 
  30   4   4       82.61       88.92     41.57 o 
  32   4   4      329.77      312.93    125.30 o 
  34   4   4      426.77      442.22     80.40 o 
 -33   5   4      115.34       70.54     29.48 o 
 -31   5   4      455.88      461.15     36.95 o 
 -29   5   4      616.35      622.20     55.59 o 
 -27   5   4      128.30       61.30     22.48 o 
 -25   5   4      123.98       82.44     27.21 o 
 -23   5   4      187.63      130.41     37.10 o 
 -21   5   4     1736.62     1882.23     51.42 o 
 -19   5   4       19.61       14.37     11.58 o 
 -17   5   4      763.49      810.28     80.53 o 
 -15   5   4        0.27       26.64     23.29 o 
 -13   5   4     4513.70     4970.75    146.91 o 
 -11   5   4      649.82      664.87     46.45 o 
  -9   5   4       32.04       25.27      8.76 o 
  -7   5   4     1095.13     1184.48     57.63 o 
  -5   5   4        0.13        3.90     13.09 o 
  -3   5   4      518.73      520.27     54.98 o 
  -1   5   4       10.33        8.78     16.45 o 
   1   5   4     1160.05     1303.63     53.02 o 
   3   5   4     1104.42     1115.45     51.20 o 
   5   5   4     2650.40     2781.74    104.40 o 
   7   5   4      182.59      143.10     25.24 o 
   9   5   4     1722.18     1905.81     53.27 o 
  11   5   4      232.52      192.85     41.45 o 
  13   5   4       94.33       77.21     23.84 o 
  15   5   4        7.36       17.19     12.78 o 
  17   5   4      479.23      355.48     94.39 o 
  19   5   4      340.74      270.97     83.49 o 
  21   5   4      165.83      133.67     48.47 o 
  23   5   4      964.82      812.66    133.30 o 
  25   5   4      741.62      648.26    136.22 o 
  27   5   4     1017.66     1015.74    149.88 o 
  29   5   4        7.13       -2.34     34.93 o 
 -24   6   4      420.81      288.91    108.51 o 
 -22   6   4       13.92       12.39     16.24 o 
 -20   6   4        0.24        1.11     18.00 o 
 -18   6   4       88.11       76.57     27.30 o 
 -16   6   4     1739.33     1963.37     91.80 o 
 -14   6   4      516.64      398.91     69.35 o 
 -12   6   4      645.82      566.26     94.85 o 
 -10   6   4      272.01      198.41     78.83 o 
  -8   6   4      180.64      154.37     77.40 o 
  -6   6   4     1916.39     2089.11    163.17 o 
  -4   6   4      161.04      196.44     97.65 o 
  -2   6   4       37.42       28.86     12.95 o 
   0   6   4      522.44      440.61     76.76 o 
   2   6   4     1218.48     1335.32     78.95 o 
   4   6   4      321.68      227.50     76.44 o 
   6   6   4      151.47       94.47     45.64 o 
   8   6   4      145.10       65.94     40.54 o 
  10   6   4        0.36       10.26     11.17 o 
  12   6   4        9.39        1.06     13.12 o 
  14   6   4       27.69       30.26     27.75 o 
  16   6   4       98.40       47.72     26.65 o 
  18   6   4      686.91      798.91     93.38 o 
  20   6   4       86.25       54.28     33.12 o 
 -47   1   5      315.09      239.58     60.77 o 
 -45   1   5      158.09      131.01     42.58 o 
 -43   1   5      715.96      773.79     44.06 o 
 -41   1   5     2686.12     2946.70     75.62 o 
 -39   1   5       74.02       31.50     16.50 o 
 -37   1   5       62.24       65.99     18.35 o 
 -35   1   5      167.07      141.08     29.64 o 
 -33   1   5     3860.21     4245.82     75.17 o 
 -31   1   5       86.49       60.65     12.80 o 
 -29   1   5      626.06      659.79     23.66 o 
 -27   1   5      578.25      553.85     17.93 o 
 -25   1   5     1508.05     1624.14     64.09 o 
 -23   1   5     2563.60     2658.76     44.97 o 
 -21   1   5     1135.72     1268.00     20.82 o 
 -19   1   5     2464.51     2965.87     59.53 o 
 -17   1   5     1596.55     1591.69     36.13 o 
 -15   1   5    12479.37    12286.42    154.01 o 
 -13   1   5      222.64      243.98     10.30 o 
 -11   1   5      234.12      226.63      7.84 o 
  -9   1   5       18.50       11.58      4.37 o 
  -7   1   5       41.52       62.30      7.53 o 
  -5   1   5     4703.05     4277.10     36.91 o 
  -3   1   5     8436.57     9236.74    105.06 o 
  -1   1   5      471.05      589.94     10.35 o 
   1   1   5      768.86      809.39     14.30 o 
   3   1   5      226.02      169.28      6.88 o 
   5   1   5    15125.12    15067.83    349.22 o 
   7   1   5       37.66      109.01     15.90 o 
   9   1   5     2275.43     2483.01     42.07 o 
  11   1   5      679.56      756.13     26.68 o 
  13   1   5     6392.01     6671.86     96.84 o 
  15   1   5     3018.28     2980.48     42.78 o 
  17   1   5      566.91      626.75     22.49 o 
  19   1   5     2028.04     2039.36     42.75 o 
  21   1   5      129.47      111.34     18.29 o 
  23   1   5     2118.46     2311.94     52.13 o 
  25   1   5      439.10      439.24     28.95 o 
  27   1   5     7104.92     7888.39    111.54 o 
  29   1   5     2395.74     2419.03     55.00 o 
  31   1   5     1372.57     1428.64     63.21 o 
  33   1   5      673.27      712.86     40.28 o 
  35   1   5      629.33      552.29    105.96 o 
  37   1   5      138.19      173.57     44.01 o 
  39   1   5      126.10      127.83     42.83 o 
  41   1   5     4228.32     4438.12    108.09 o 
 -44   2   5      339.40      205.49     51.98 o 
 -42   2   5     2640.20     3002.29     74.33 o 
 -40   2   5      378.52      349.02     38.78 o 
 -38   2   5     1621.73     1614.11     52.88 o 
 -36   2   5       55.41       17.48     16.99 o 
 -34   2   5     2694.30     2712.81     59.98 o 
 -32   2   5      167.13      177.90     34.63 o 
 -30   2   5     1037.49     1084.13     41.16 o 
 -28   2   5      480.80      509.01     29.16 o 
 -26   2   5     6101.34     6017.16    118.07 o 
 -24   2   5     4198.24     4211.59     81.20 o 
 -22   2   5     5931.46     6355.93     94.54 o 
 -20   2   5       72.43       63.78     18.13 o 
 -18   2   5     2164.50     2430.18     48.28 o 
 -16   2   5     5468.04     5198.69     76.33 o 
 -14   2   5      311.60      265.68     19.00 o 
 -12   2   5     1991.27     1599.15     20.99 o 
 -10   2   5     1730.91     1586.13     33.20 o 
  -8   2   5     1603.30     1583.23     23.21 o 
  -6   2   5     1916.61     2085.06     27.74 o 
  -4   2   5     6756.25     6514.77     71.17 o 
  -2   2   5       59.94       91.89      7.75 o 
   0   2   5     1929.54     1824.90     21.96 o 
   2   2   5     2521.61     2607.83     46.97 o 
   4   2   5     3804.07     3536.47     42.56 o 
   6   2   5     2051.60     2225.14     29.70 o 
   8   2   5     6172.25     6056.77     77.43 o 
  10   2   5     5358.13     5142.24     82.30 o 
  12   2   5     3270.31     3375.39     42.68 o 
  14   2   5        1.10        9.92      4.82 o 
  16   2   5      135.59      117.97     22.88 o 
  18   2   5     4115.49     4190.54     69.10 o 
  20   2   5     7580.12     7922.63    151.09 o 
  22   2   5     1250.53     1170.47     55.31 o 
  24   2   5     2373.36     2456.82     53.76 o 
  26   2   5      791.79      804.27     34.81 o 
  28   2   5       38.50       23.71     25.52 o 
  30   2   5      554.38      715.49    114.83 o 
  32   2   5        7.47        1.75     35.51 o 
  34   2   5     4578.76     5065.89    109.57 o 
  36   2   5      125.20       72.89     35.89 o 
  38   2   5      648.75      751.09     59.88 o 
  40   2   5       46.78       34.13     19.02 o 
 -43   3   5      300.59      157.34     47.30 o 
 -41   3   5      169.12      105.55     28.61 o 
 -39   3   5      160.04      101.33     25.07 o 
 -37   3   5     1052.24     1120.37     53.98 o 
 -35   3   5      601.55      575.93     37.60 o 
 -33   3   5      164.25      161.72     35.05 o 
 -31   3   5      549.11      482.74     38.55 o 
 -29   3   5      219.08      182.27     36.63 o 
 -27   3   5      704.98      639.96     28.91 o 
 -25   3   5     2854.17     2797.82     52.84 o 
 -23   3   5     1622.88     1775.80     52.33 o 
 -21   3   5     1035.35      999.58     38.15 o 
 -19   3   5     3206.81     3424.21     83.64 o 
 -17   3   5     1428.15     1442.00     31.16 o 
 -15   3   5       42.12       40.45     14.15 o 
 -13   3   5       28.74       20.61     10.99 o 
 -11   3   5    12084.44    12412.46    212.70 o 
  -9   3   5       23.60       40.76      8.23 o 
  -7   3   5        0.60        1.93      5.00 o 
  -5   3   5     5104.90     5707.65     75.33 o 
  -3   3   5      176.41      184.27     15.66 o 
   1   3   5     3003.16     3053.71     38.32 o 
   3   3   5     4018.94     4113.82     52.54 o 
   5   3   5      354.33      386.64     11.29 o 
   7   3   5     1614.55     1658.36     24.52 o 
   9   3   5     2719.11     2812.30     36.92 o 
  11   3   5     2033.06     2087.56     50.11 o 
  13   3   5      178.26      178.95     14.85 o 
  15   3   5     5129.10     5196.01    107.31 o 
  17   3   5     1198.70     1199.13     24.55 o 
  19   3   5      468.11      395.11     23.88 o 
  21   3   5     2835.05     3156.31     61.57 o 
  23   3   5     4369.11     4363.65     93.68 o 
  25   3   5     5953.20     6168.47    232.95 o 
  27   3   5     1162.94     1149.00     63.61 o 
  29   3   5      379.84      296.74     39.99 o 
  31   3   5     1197.63     1127.68     68.08 o 
  33   3   5       21.25       48.34     23.19 o 
  35   3   5      609.81      527.52     73.61 o 
  37   3   5     2044.04     2314.48    120.44 o 
 -38   4   5      302.16      199.77     83.75 o 
 -36   4   5       26.80       12.30     16.08 o 
 -34   4   5       69.44       36.91     15.50 o 
 -32   4   5     1063.03      999.05     56.04 o 
 -30   4   5      192.04      129.76     46.25 o 
 -28   4   5      295.98      204.60     41.66 o 
 -26   4   5       29.73       19.38     11.78 o 
 -24   4   5       54.53       53.34     12.74 o 
 -22   4   5      180.22      131.79     28.15 o 
 -20   4   5     1848.08     1918.56     42.94 o 
 -18   4   5     1616.03     1534.56     41.59 o 
 -16   4   5       33.13       28.89     12.59 o 
 -14   4   5      299.72      255.61     43.57 o 
 -12   4   5      591.41      596.83     16.63 o 
 -10   4   5      169.97      182.97     25.01 o 
  -8   4   5        2.53        7.37      5.38 o 
  -6   4   5        4.86        5.57      5.44 o 
  -4   4   5      286.73      248.00     18.62 o 
  -2   4   5       13.97       11.36      4.28 o 
   0   4   5      201.20      214.46     14.31 o 
   2   4   5        4.57        5.10      3.03 o 
   4   4   5      285.67      260.00     16.31 o 
   6   4   5     1981.53     1726.66    153.02 o 
   8   4   5      961.94      979.67     14.72 o 
  10   4   5     1673.87     1684.92     28.03 o 
  12   4   5     1822.47     1995.85     42.16 o 
  14   4   5      649.02      507.34     23.98 o 
  16   4   5      262.01      219.76     51.83 o 
  18   4   5     2203.67     2172.39     68.57 o 
  20   4   5       80.59       40.32     18.46 o 
  22   4   5     1258.78     1187.22    108.38 o 
  24   4   5      533.93      596.05     75.44 o 
  26   4   5      402.50      233.31     75.09 o 
  28   4   5        9.10        4.95     29.04 o 
  30   4   5      155.37      109.16     58.37 o 
  32   4   5      569.84      528.39    106.34 o 
  34   4   5      136.62       87.75     53.73 o 
 -33   5   5      137.49       49.80     17.41 o 
 -31   5   5     1452.05     1506.34     65.82 o 
 -29   5   5       23.65       15.56     13.71 o 
 -27   5   5      263.99      162.54     49.63 o 
 -25   5   5      937.14      934.47     56.29 o 
 -23   5   5      356.61      268.53     58.78 o 
 -21   5   5      170.42      105.45     25.03 o 
 -19   5   5      489.79      420.03     74.50 o 
 -17   5   5      213.33      225.66     51.01 o 
 -15   5   5      363.82      277.38     57.85 o 
 -13   5   5       40.49       14.14     12.00 o 
 -11   5   5     2253.84     2347.74    185.74 o 
  -9   5   5     3424.86     3694.63     97.29 o 
  -7   5   5      435.06      406.33     21.60 o 
  -5   5   5      628.28      607.36     36.34 o 
  -3   5   5     1011.74      949.12     41.45 o 
  -1   5   5     1378.17     1412.11     49.33 o 
   1   5   5      393.26      376.35     52.25 o 
   3   5   5      128.60      130.18     27.81 o 
   5   5   5      271.27      199.48     51.09 o 
   7   5   5        1.36        0.80     12.91 o 
   9   5   5       88.46       37.14     19.61 o 
  11   5   5     1019.78     1124.09     69.18 o 
  13   5   5      296.04      253.81     67.81 o 
  15   5   5      297.55      294.60     92.20 o 
  17   5   5       16.69        5.86     28.10 o 
  19   5   5      848.67      787.24    117.26 o 
  21   5   5      523.17      503.97    121.88 o 
  23   5   5      836.81      881.53    101.08 o 
  25   5   5        7.62      -16.20     40.03 o 
  27   5   5      741.95      698.10     78.21 o 
 -22   6   5       75.05       68.40     38.27 o 
 -20   6   5       63.45       34.95     24.58 o 
 -18   6   5     2767.15     2709.90    140.74 o 
 -14   6   5       16.90        4.81     14.92 o 
 -12   6   5      421.88      416.80     85.45 o 
 -10   6   5       86.85       58.83     37.44 o 
  -8   6   5     1831.71     1987.65    153.24 o 
  -6   6   5      344.54      369.56     92.68 o 
  -4   6   5     4364.10     4729.49    281.28 o 
  -2   6   5       48.18       42.89     28.47 o 
   0   6   5       12.87        8.08     11.04 o 
   2   6   5      296.67      297.17     61.95 o 
   4   6   5      269.59      214.42     67.90 o 
   6   6   5      691.74      705.36     73.90 o 
   8   6   5     1643.48     1857.00     71.75 o 
  10   6   5      835.30      741.96     57.96 o 
  12   6   5      349.96      308.25     59.78 o 
  14   6   5       90.57       45.76     39.58 o 
  16   6   5      252.51      196.01     94.89 o 
  18   6   5      532.26      566.74     76.82 o 
 -46   0   6     1298.49     1380.11     92.85 o 
 -44   0   6       87.91       36.33     26.81 o 
 -42   0   6     3672.57     3796.45    233.64 o 
 -40   0   6      530.78      574.09    123.17 o 
 -38   0   6      593.88      564.20     88.95 o 
 -36   0   6      239.48      256.15     29.77 o 
 -34   0   6     1380.43     1184.24    104.24 o 
 -32   0   6    31047.38    31761.25    365.83 o 
 -30   0   6     5147.05     5450.85    157.19 o 
 -28   0   6       60.97       63.32     20.50 o 
 -26   0   6     1390.74     1470.89     38.08 o 
 -24   0   6     1327.49     1336.30     43.70 o 
 -22   0   6      169.25      186.29     48.51 o 
 -20   0   6        9.44        5.09      8.23 o 
 -18   0   6     1058.90     1194.70     66.82 o 
 -16   0   6      352.60      518.37     19.66 o 
 -14   0   6     2409.90     2492.55     39.81 o 
 -12   0   6      248.57      435.86     12.99 o 
 -10   0   6      141.22      183.75      7.86 o 
  -8   0   6     6812.59     6929.09     86.56 o 
  -6   0   6    37768.07    38837.41   1730.89 o 
  -4   0   6    11643.29    11263.13    136.57 o 
  -2   0   6    10474.57     9605.72    143.41 o 
   0   0   6      418.19      537.29     12.28 o 
   2   0   6     2216.21     2231.91     94.44 o 
   4   0   6      124.33      189.19     16.15 o 
   6   0   6     2244.03     2787.80     72.74 o 
   8   0   6     9323.23     8578.20    149.12 o 
  10   0   6      910.99      913.15     35.85 o 
  12   0   6     4211.68     4343.06    107.99 o 
  14   0   6    13487.08    12955.73    216.91 o 
  16   0   6      510.72      468.34     39.95 o 
  18   0   6     1432.75     1564.21     72.79 o 
  20   0   6     2886.46     3146.46     75.00 o 
  22   0   6       40.32        9.79     12.54 o 
  24   0   6     2442.57     2278.75     72.00 o 
  26   0   6     1536.85     1566.93     42.85 o 
  28   0   6     2178.71     2128.97     68.69 o 
  30   0   6     1394.94     1481.03     61.78 o 
  32   0   6     1375.60     1466.89     76.31 o 
  34   0   6       65.71       42.99     17.21 o 
  36   0   6     4424.04     4733.12    394.12 o 
  38   0   6       13.70       20.11     24.34 o 
  40   0   6     1832.79     2005.58    149.40 o 
  42   0   6      243.31      188.74    126.08 o 
 -45   1   6        1.13       35.43     17.53 o 
 -43   1   6      195.72      171.72     47.45 o 
 -41   1   6       60.69       44.35     15.83 o 
 -39   1   6     2728.05     2685.15     56.62 o 
 -37   1   6        0.03       -4.67     16.61 o 
 -35   1   6      252.99      204.90     48.44 o 
 -33   1   6     3659.20     3931.46     76.88 o 
 -31   1   6     1401.23     1533.60     41.68 o 
 -29   1   6      751.61      747.90     20.03 o 
 -27   1   6      294.09      267.96     18.78 o 
 -25   1   6     1814.94     1841.41     34.39 o 
 -23   1   6     4555.35     5002.04    106.62 o 
 -21   1   6      190.10      139.33     23.66 o 
 -19   1   6       73.54       34.70     10.63 o 
 -17   1   6     2958.29     3247.44     44.25 o 
 -15   1   6      240.76      282.05     12.41 o 
 -13   1   6     6677.54     6845.99    108.16 o 
 -11   1   6     3207.83     3329.92     44.62 o 
  -9   1   6      711.21      787.04     11.45 o 
  -7   1   6     6660.17     6609.92     87.35 o 
  -5   1   6     2233.50     2343.10     34.29 o 
  -3   1   6     4864.41     4650.10     25.85 o 
  -1   1   6     9321.55     8319.54    121.43 o 
   1   1   6      326.49      305.62     10.12 o 
   3   1   6    13491.87    13055.56     86.63 o 
   5   1   6      471.66      539.46     17.21 o 
   7   1   6      384.26      400.80     13.96 o 
   9   1   6      383.63      315.18     16.39 o 
  11   1   6     3178.41     3094.91     38.32 o 
  13   1   6       37.51       63.04     11.40 o 
  15   1   6      233.94      311.31     25.36 o 
  17   1   6     1206.20     1204.07     30.03 o 
  19   1   6      530.38      497.68     31.61 o 
  21   1   6     4191.80     4305.73     89.92 o 
  23   1   6       68.96       59.54     12.83 o 
  25   1   6     1017.73      996.71     35.18 o 
  27   1   6      641.61      640.32     24.68 o 
  29   1   6     3736.19     3948.59     99.93 o 
  31   1   6     1352.68     1450.67     52.60 o 
  33   1   6      216.67      176.68     41.69 o 
  35   1   6       38.07       25.17     17.09 o 
  37   1   6       57.44       48.52     16.56 o 
  39   1   6      298.05      289.85     80.22 o 
  41   1   6      209.26      161.46     62.10 o 
 -44   2   6       17.53       36.17     14.24 o 
 -42   2   6        4.32       55.39     24.72 o 
 -40   2   6      171.98      152.84     36.81 o 
 -38   2   6        5.98       26.38     28.90 o 
 -36   2   6      119.65       97.56     18.49 o 
 -34   2   6     1479.17     1573.58     46.20 o 
 -32   2   6        0.98       -4.49     17.10 o 
 -30   2   6     1084.69     1223.39     33.02 o 
 -28   2   6      395.11      339.54     30.81 o 
 -26   2   6       73.77       52.70     14.32 o 
 -24   2   6      283.71      280.64     32.66 o 
 -22   2   6        0.22       12.38      9.22 o 
 -20   2   6      152.75      137.98     24.00 o 
 -18   2   6     2269.62     2364.09     42.18 o 
 -16   2   6     6252.65     6789.04    152.59 o 
 -14   2   6       33.18       10.11     10.03 o 
 -12   2   6      125.68      154.15     11.20 o 
 -10   2   6     2345.05     2783.44     30.01 o 
  -8   2   6        0.25        3.09      4.12 o 
  -6   2   6      126.55      158.62      9.13 o 
  -4   2   6      728.11      727.74     21.09 o 
  -2   2   6     2436.50     2595.75     41.79 o 
   0   2   6     3251.03     3459.10     54.87 o 
   2   2   6      203.21      229.77     15.74 o 
   4   2   6     5149.47     5122.86    113.50 o 
   6   2   6     4849.35     4839.04     97.91 o 
   8   2   6     2845.71     2970.54     37.23 o 
  10   2   6     6180.29     5701.10     65.37 o 
  12   2   6     1754.04     1908.32     36.26 o 
  14   2   6     1938.03     1989.43     34.05 o 
  16   2   6        4.81       10.86      7.61 o 
  18   2   6     2830.17     2784.19     58.77 o 
  20   2   6      300.97      235.78     26.34 o 
  22   2   6      714.57      652.69     22.57 o 
  24   2   6       37.53       29.94      9.75 o 
  26   2   6      303.19      279.94     48.92 o 
  28   2   6       62.11       36.52      8.70 o 
  30   2   6       19.00       31.03     15.10 o 
  32   2   6     4070.72     4462.56    124.88 o 
  34   2   6     2033.15     1995.34    145.32 o 
  36   2   6      119.99       75.37     27.63 o 
  38   2   6       19.34       10.42     14.05 o 
  40   2   6       27.91       19.14     14.59 o 
 -41   3   6      133.11       80.25     29.12 o 
 -39   3   6     3763.59     3958.65     91.19 o 
 -37   3   6      728.12      712.45     42.86 o 
 -35   3   6     2567.99     2777.02     73.45 o 
 -33   3   6      142.46      106.35     25.50 o 
 -31   3   6      288.52      267.23     42.08 o 
 -29   3   6     2493.68     2490.29     53.04 o 
 -27   3   6      386.85      384.94     44.68 o 
 -25   3   6     1953.70     2169.15    100.68 o 
 -23   3   6       15.91        9.68      9.49 o 
 -21   3   6     1803.40     1967.93     49.88 o 
 -19   3   6      173.36      143.75     29.25 o 
 -17   3   6     2581.12     2578.38     60.54 o 
 -15   3   6      501.83      480.55     21.75 o 
 -13   3   6     7388.62     7386.36     97.49 o 
 -11   3   6      331.16      289.76     14.76 o 
  -9   3   6     4573.73     4444.92     56.10 o 
  -7   3   6     2832.02     3009.74     59.77 o 
  -5   3   6       42.88       26.13      8.34 o 
  -3   3   6      433.95      588.46     21.07 o 
  -1   3   6     1022.05      957.12     20.31 o 
   1   3   6      872.27      843.82     23.24 o 
   3   3   6      772.37      870.97     14.72 o 
   5   3   6     4533.90     4629.94     57.49 o 
   7   3   6      865.95      884.40     17.94 o 
   9   3   6        1.47        4.99      3.04 o 
  11   3   6     1146.57     1146.59     27.63 o 
  13   3   6     3192.09     3369.94     60.47 o 
  15   3   6     2268.22     2443.85     57.76 o 
  17   3   6        0.32        0.80      7.72 o 
  19   3   6     4322.57     4534.85     74.71 o 
  21   3   6       11.25       26.31      8.18 o 
  23   3   6      337.04      225.85     26.78 o 
  25   3   6      516.66      512.71     21.90 o 
  27   3   6        8.36       -6.93     13.37 o 
  29   3   6      664.84      659.45     80.59 o 
  31   3   6      216.38      193.06     48.15 o 
  33   3   6     1987.09     2295.27    103.46 o 
  35   3   6       67.41       39.87     21.44 o 
  37   3   6      528.68      375.72     74.46 o 
 -38   4   6      921.88      954.95     68.64 o 
 -36   4   6      392.72      229.97     79.31 o 
 -34   4   6      516.50      508.45     80.03 o 
 -32   4   6      365.83      328.53     89.47 o 
 -30   4   6        0.06        6.56     10.87 o 
 -28   4   6     1001.85     1165.23     37.17 o 
 -26   4   6       72.16       34.38     11.60 o 
 -24   4   6       23.55       16.94      9.83 o 
 -22   4   6     4260.14     4405.86     85.67 o 
 -20   4   6     2724.95     2913.45     69.46 o 
 -18   4   6       49.16       40.70     13.00 o 
 -16   4   6     7464.52     7987.06    140.05 o 
 -14   4   6        3.39        8.44      7.85 o 
 -12   4   6      850.76      901.12     24.00 o 
 -10   4   6      739.07      671.84     24.07 o 
  -8   4   6     1788.70     1969.94     39.90 o 
  -6   4   6      422.01      431.17     22.31 o 
  -4   4   6       12.90       10.91      5.59 o 
  -2   4   6     5299.24     5518.63     91.67 o 
   0   4   6        1.75        7.08      4.12 o 
   2   4   6      102.61       94.15     16.82 o 
   4   4   6        1.02        2.67      6.24 o 
   6   4   6     4053.90     3994.23     80.17 o 
   8   4   6     1466.20     1371.89     18.23 o 
  10   4   6     6328.40     6378.18    156.64 o 
  12   4   6      413.25      432.55     29.77 o 
  14   4   6       62.85       22.00      8.14 o 
  16   4   6       21.82        5.11      6.57 o 
  18   4   6     3291.60     3186.56     84.07 o 
  20   4   6     2170.00     2173.56    101.62 o 
  22   4   6      655.79      495.68    249.38 o 
  24   4   6      130.17      142.62     53.93 o 
  26   4   6      794.13      719.98    174.09 o 
  28   4   6      454.01      405.34    186.41 o 
  30   4   6        4.20      -12.32     51.00 o 
  32   4   6      358.03      292.99    206.65 o 
 -31   5   6       43.89       21.98     13.44 o 
 -29   5   6        3.08        5.05     14.55 o 
 -27   5   6      302.72      229.71     56.32 o 
 -25   5   6      249.10      174.33     70.92 o 
 -23   5   6      228.08      165.91     43.31 o 
 -21   5   6       88.89       86.42     30.74 o 
 -19   5   6      343.43      360.23     87.68 o 
 -17   5   6       12.59       19.37     18.38 o 
 -15   5   6      237.38      211.73     47.18 o 
 -13   5   6     1044.96     1130.69     76.97 o 
 -11   5   6     1496.37     1545.32    355.11 o 
  -9   5   6     1986.06     2218.79     88.23 o 
  -7   5   6      164.69      130.28     39.74 o 
  -5   5   6      255.93      168.39     44.29 o 
  -3   5   6     1239.12     1070.01     98.14 o 
  -1   5   6     1608.06     1842.34     62.80 o 
   1   5   6      537.92      478.22     60.43 o 
   3   5   6      152.59      114.89     31.80 o 
   5   5   6      475.78      501.01     68.51 o 
   7   5   6      120.26      134.38     37.03 o 
   9   5   6       75.83       94.58     25.55 o 
  11   5   6      339.97      248.10     22.90 o 
  13   5   6      977.99      887.39    116.67 o 
  15   5   6      180.38      108.67     40.28 o 
  17   5   6     1960.18     1904.58    152.49 o 
  19   5   6       74.71       67.22     38.81 o 
  21   5   6       72.34       66.67     55.45 o 
  23   5   6       27.16       33.27     18.88 o 
  25   5   6      230.31      144.56     93.34 o 
  27   5   6     1208.66     1297.22    108.18 o 
 -22   6   6      460.04      270.72    114.05 o 
 -20   6   6     1172.47     1100.15    107.46 o 
 -18   6   6        4.87        0.25     35.89 o 
 -16   6   6       99.29       83.81     30.75 o 
 -14   6   6      114.82       65.27     36.02 o 
 -12   6   6      301.36      247.11     93.76 o 
 -10   6   6        5.30       22.95     24.20 o 
  -8   6   6       32.31       35.78     18.94 o 
  -6   6   6      223.38      183.91     66.26 o 
  -4   6   6        0.02      -10.03     27.31 o 
  -2   6   6        3.68       19.16     22.65 o 
   0   6   6      527.95      450.97     83.50 o 
   2   6   6        0.63        9.44     11.52 o 
   4   6   6       23.75       20.48     15.98 o 
   6   6   6       50.62       21.92     27.66 o 
   8   6   6       20.66        8.29     14.17 o 
  10   6   6      188.78      110.61     40.37 o 
  12   6   6      325.01      230.92    111.84 o 
  14   6   6      780.44      615.64    142.17 o 
  16   6   6      324.63      264.75    134.95 o 
 -45   1   7       32.42       20.03     15.22 o 
 -43   1   7       44.10       41.16     19.87 o 
 -41   1   7      100.84      100.73     33.59 o 
 -39   1   7     2170.64     2276.44     64.89 o 
 -37   1   7      481.09      447.27     37.08 o 
 -35   1   7      116.59      102.90     23.78 o 
 -33   1   7      279.00      244.37     45.19 o 
 -31   1   7        4.70       12.34     10.19 o 
 -29   1   7      939.47     1050.16     17.54 o 
 -27   1   7      116.50       79.01     14.47 o 
 -25   1   7     2503.21     2504.93     47.38 o 
 -23   1   7    12402.73    12242.35    152.56 o 
 -21   1   7     5634.99     5621.94     92.90 o 
 -19   1   7       19.62       12.78      5.08 o 
 -17   1   7       54.58       89.17     14.73 o 
 -15   1   7       21.56       22.05      5.86 o 
 -13   1   7       14.43        7.24      4.63 o 
 -11   1   7     3084.06     2905.21     37.87 o 
  -9   1   7     6008.90     6873.81    130.17 o 
  -7   1   7     5247.85     6043.35     70.23 o 
  -5   1   7       25.10       42.04      7.37 o 
  -3   1   7     1477.25     1475.83     29.69 o 
  -1   1   7      176.61      117.08      6.32 o 
   1   1   7      623.04      585.27     15.02 o 
   3   1   7      924.95      931.85     22.64 o 
   5   1   7     1935.75     1982.90     33.18 o 
   7   1   7     1634.95     1613.31     22.66 o 
   9   1   7     1774.95     2009.70     29.08 o 
  11   1   7       85.70       97.44     16.27 o 
  13   1   7      519.75      508.02     15.32 o 
  15   1   7     2048.19     2019.20     36.63 o 
  17   1   7      222.25      231.66     34.93 o 
  19   1   7      236.68      255.84     32.72 o 
  21   1   7     1453.06     1524.53     26.26 o 
  23   1   7     3848.01     4043.74     65.78 o 
  25   1   7       50.82       52.83     13.91 o 
  27   1   7      281.88      245.35     46.47 o 
  29   1   7      189.66      152.92     31.38 o 
  31   1   7       43.07       24.89     12.66 o 
  33   1   7      302.42      210.99     54.29 o 
  35   1   7      995.63     1099.18     76.78 o 
  37   1   7      521.86      471.25     72.32 o 
  39   1   7     1472.75     1452.56     81.85 o 
 -44   2   7      560.49      586.45     55.12 o 
 -42   2   7      631.73      458.26     71.72 o 
 -40   2   7      562.78      710.40     50.35 o 
 -38   2   7        2.41        7.50      9.60 o 
 -36   2   7     1325.72     1457.28     40.72 o 
 -34   2   7       23.42       11.26     11.35 o 
 -32   2   7     4825.11     5023.92    126.36 o 
 -30   2   7     9309.52    10341.84    409.07 o 
 -28   2   7      344.90      299.69     58.31 o 
 -26   2   7     1221.86     1132.47     35.23 o 
 -24   2   7      631.12      612.10     22.86 o 
 -22   2   7     9378.32    10323.71    273.66 o 
 -20   2   7      643.92      667.04     20.78 o 
 -18   2   7     7525.50     7506.59    107.31 o 
 -16   2   7      976.42     1028.72     24.62 o 
 -14   2   7     2021.30     1950.14     31.38 o 
 -12   2   7     1792.80     1783.39     28.03 o 
 -10   2   7     3332.54     3464.37     61.28 o 
  -8   2   7     3186.67     3418.43     96.21 o 
  -6   2   7     2295.70     2371.68     75.03 o 
  -4   2   7     2174.50     2011.00     35.43 o 
  -2   2   7     1378.43     1399.45     28.74 o 
   0   2   7      899.87      779.63     24.58 o 
   2   2   7       53.42       51.86     12.98 o 
   4   2   7     4425.63     4258.89     65.98 o 
   6   2   7     3079.36     3246.58     58.13 o 
   8   2   7    10154.10     9655.16    132.31 o 
  10   2   7      135.64      146.04     15.71 o 
  12   2   7     3166.13     3372.58     50.54 o 
  14   2   7      206.79      206.09     24.53 o 
  16   2   7      475.42      435.83     16.54 o 
  18   2   7      169.68      159.87     26.66 o 
  20   2   7     5555.28     5681.83     83.75 o 
  22   2   7      344.86      403.37     35.65 o 
  24   2   7      382.32      432.86     27.24 o 
  26   2   7       20.69       11.16      7.42 o 
  28   2   7      513.80      466.25     28.85 o 
  30   2   7     2805.80     3075.25     79.76 o 
  32   2   7     2802.16     2884.66    185.70 o 
  34   2   7      436.60      329.75     95.05 o 
  36   2   7      203.19      131.70     61.00 o 
  38   2   7      326.97      313.14     58.02 o 
 -41   3   7       14.80        8.35     12.94 o 
 -39   3   7       31.73       13.66     11.01 o 
 -37   3   7     2965.77     3239.12     51.59 o 
 -35   3   7       22.29       27.98      9.29 o 
 -33   3   7      510.32      437.46     50.92 o 
 -31   3   7      160.19      120.87     32.67 o 
 -29   3   7      951.54      970.37     30.93 o 
 -27   3   7      127.92       80.90     16.91 o 
 -25   3   7      384.70      314.84     26.21 o 
 -23   3   7     2700.85     2818.67     85.68 o 
 -21   3   7      720.84      750.25     27.42 o 
 -19   3   7      183.70      163.93     32.20 o 
 -17   3   7      727.79      822.34     22.38 o 
 -15   3   7       49.44       51.76     16.11 o 
 -13   3   7     3290.77     3378.33     51.88 o 
 -11   3   7     2343.15     2311.50     37.70 o 
  -9   3   7     3899.95     4106.11     56.98 o 
  -7   3   7     7658.98     7809.71    137.01 o 
  -5   3   7      898.56      927.68     19.75 o 
  -3   3   7       13.83       20.15      4.43 o 
  -1   3   7       36.30       20.50      8.17 o 
   1   3   7     7255.49     7561.02    117.42 o 
   3   3   7      149.72      128.86     28.54 o 
   5   3   7     1164.35     1179.35     19.68 o 
   7   3   7     1553.29     1544.43     80.91 o 
   9   3   7     1292.88     1325.12     32.75 o 
  11   3   7      513.07      461.64     17.96 o 
  13   3   7     2840.89     2896.66     61.71 o 
  15   3   7       90.86      142.67     30.09 o 
  17   3   7     1100.10      996.59     23.65 o 
  19   3   7     6036.09     6300.09    116.25 o 
  21   3   7      412.20      388.70     26.38 o 
  23   3   7       82.98       83.86     19.66 o 
  25   3   7     1580.87     1453.14     51.99 o 
  27   3   7     1413.75     1301.44     42.50 o 
  29   3   7        7.00       12.47     13.34 o 
  31   3   7      820.74      862.00     59.80 o 
  33   3   7        8.10       11.57     24.91 o 
  35   3   7      660.64      524.64    176.86 o 
 -36   4   7      185.78      139.74     48.37 o 
 -34   4   7       98.88       62.20     21.76 o 
 -32   4   7      159.10      116.91     32.35 o 
 -30   4   7      324.10      256.90     69.22 o 
 -28   4   7      407.32      286.45     72.08 o 
 -26   4   7     1927.51     2096.52     44.31 o 
 -24   4   7      437.37      474.09     25.84 o 
 -22   4   7      384.37      289.21     42.42 o 
 -20   4   7      208.36      155.89     30.27 o 
 -18   4   7      114.11      103.84     24.20 o 
 -16   4   7        8.27        9.44      5.72 o 
 -14   4   7      387.14      356.15     19.14 o 
 -12   4   7      463.79      436.53     24.92 o 
 -10   4   7        5.65       -3.23      5.18 o 
  -8   4   7     4575.08     4814.57     62.76 o 
  -6   4   7      793.43      860.63     17.07 o 
  -4   4   7     1532.79     1571.84     30.01 o 
  -2   4   7      133.62      137.41     17.06 o 
   0   4   7       32.33       53.81      9.74 o 
   2   4   7     2343.67     2449.11     45.59 o 
   4   4   7      771.74      796.75     19.17 o 
   6   4   7      511.56      487.88     18.45 o 
   8   4   7      597.57      476.77     35.72 o 
  10   4   7      126.75      125.63     28.49 o 
  12   4   7        7.68       15.12     10.37 o 
  14   4   7       74.36       71.17     17.58 o 
  16   4   7      718.98      694.42     36.94 o 
  18   4   7       63.29       52.28     25.52 o 
  20   4   7       24.31        6.92     12.10 o 
  22   4   7       26.60        8.59     37.98 o 
  24   4   7     1008.10      966.20     85.77 o 
  26   4   7      501.18      332.33    150.59 o 
  28   4   7      832.28      544.27    244.72 o 
  30   4   7      689.08      518.61    133.82 o 
 -31   5   7      168.78      117.46     68.56 o 
 -29   5   7      870.77      942.32     85.82 o 
 -27   5   7       15.83       19.86     29.96 o 
 -25   5   7     2157.13     2446.36    101.80 o 
 -23   5   7      894.31      777.77     86.85 o 
 -21   5   7      383.45      276.60     90.90 o 
 -19   5   7     1372.65     1277.73     78.69 o 
 -15   5   7     5575.47     5747.16    183.74 o 
 -13   5   7      869.06      713.29    110.65 o 
 -11   5   7       48.07       48.52     24.45 o 
  -9   5   7       89.07       83.79     32.80 o 
  -7   5   7      930.56      800.24     78.68 o 
  -5   5   7        0.38        1.64     13.91 o 
  -3   5   7      225.61      199.40     47.65 o 
  -1   5   7      362.94      355.79     54.17 o 
   1   5   7      694.94      778.26     49.01 o 
   3   5   7      107.13       75.89     28.54 o 
   5   5   7        7.52        9.92      5.27 o 
   7   5   7      191.50      157.54     28.23 o 
   9   5   7      132.83      125.22     40.92 o 
  11   5   7        3.53       14.02     10.77 o 
  13   5   7      273.87      188.06     69.26 o 
  15   5   7      832.22      842.91     74.83 o 
  17   5   7       72.36       54.17     57.47 o 
  19   5   7      402.92      287.27    184.74 o 
  21   5   7      352.95      266.68    144.12 o 
  23   5   7       48.23       48.76     32.52 o 
  25   5   7      268.79      246.70    125.59 o 
 -20   6   7      113.36       68.88     38.12 o 
 -18   6   7      999.67     1022.77     97.93 o 
 -16   6   7      136.32       79.64     44.92 o 
 -14   6   7       40.96       53.24     31.46 o 
 -12   6   7        7.51       23.78     19.70 o 
 -10   6   7      798.51      741.88     63.17 o 
  -8   6   7      218.09      142.01     92.81 o 
  -6   6   7      201.17      232.39     72.57 o 
  -4   6   7       10.04       19.15     27.37 o 
  -2   6   7      823.94      888.17     61.01 o 
   0   6   7     1694.39     1787.79     91.12 o 
   2   6   7      582.73      627.85     54.87 o 
   4   6   7      306.98      233.22     88.01 o 
   6   6   7        8.08        3.96     16.04 o 
   8   6   7      872.73      950.11     60.07 o 
  10   6   7       13.45       30.98     48.85 o 
  12   6   7      422.94      315.04    153.04 o 
  14   6   7      166.10      127.09     45.99 o 
 -46   0   8     1265.40     1222.76    100.71 o 
 -44   0   8       37.03       32.39     27.09 o 
 -42   0   8      208.39      170.11     76.42 o 
 -40   0   8      247.53      193.08     82.06 o 
 -38   0   8     5464.24     5985.12    193.70 o 
 -36   0   8       37.41       33.51     23.02 o 
 -34   0   8      799.72      721.32     48.53 o 
 -32   0   8       16.92        7.85      9.24 o 
 -30   0   8     2315.89     2540.25     66.58 o 
 -28   0   8      757.57      708.66     27.21 o 
 -26   0   8      483.59      458.09     30.61 o 
 -24   0   8     1602.79     1714.15     48.32 o 
 -22   0   8     5820.28     5858.88    109.52 o 
 -20   0   8     9366.98     9863.84    397.68 o 
 -18   0   8     4312.65     4270.18    205.10 o 
 -16   0   8     2833.23     2495.63     75.30 o 
 -14   0   8    15014.21    16045.46    445.34 o 
 -12   0   8    21109.27    21876.79    562.90 o 
 -10   0   8      593.66      618.10     14.58 o 
  -8   0   8     3545.29     3653.08     96.91 o 
  -6   0   8      214.40      221.94     13.71 o 
  -4   0   8        6.76       37.39     11.09 o 
  -2   0   8    17189.99    16938.76    288.36 o 
   0   0   8     4861.21     5738.13    187.95 o 
   2   0   8      989.37     1189.84     38.35 o 
   4   0   8     3092.16     3005.21     61.83 o 
   6   0   8      897.40      940.87     23.72 o 
   8   0   8      574.40      605.49     20.32 o 
  10   0   8     4114.64     4288.05     99.80 o 
  12   0   8     3195.78     3086.32     81.44 o 
  14   0   8      525.70      467.23     29.73 o 
  16   0   8       82.38      104.33     24.26 o 
  18   0   8      980.99      900.74     46.33 o 
  20   0   8      850.21      883.05     69.71 o 
  22   0   8     7142.68     7544.54    178.91 o 
  24   0   8      317.19      316.34     35.55 o 
  26   0   8       73.71       68.22     21.36 o 
  28   0   8       18.60       21.90     11.02 o 
  30   0   8     1106.74     1096.09     61.44 o 
  32   0   8      855.06      825.79     49.45 o 
  34   0   8     1800.43     1876.42     70.01 o 
  36   0   8      690.25      690.85     56.31 o 
  38   0   8     1855.96     1952.99    142.76 o 
 -45   1   8       36.52       15.37     19.14 o 
 -43   1   8       93.15       63.71     25.75 o 
 -41   1   8        0.88      -11.23     19.89 o 
 -39   1   8     2336.37     2426.74    104.81 o 
 -37   1   8        4.28       10.80     12.01 o 
 -35   1   8       12.85       19.18     28.74 o 
 -33   1   8     1226.10     1137.38     41.32 o 
 -31   1   8      675.15      677.76     29.93 o 
 -29   1   8       25.85       22.36      8.01 o 
 -27   1   8     9375.55     9478.78    179.82 o 
 -25   1   8     5869.50     5860.21     99.66 o 
 -23   1   8      448.78      448.59     17.19 o 
 -21   1   8     1674.47     1751.18     66.34 o 
 -19   1   8      252.64      256.65     15.59 o 
 -17   1   8        3.43        3.06      6.55 o 
 -15   1   8     1618.56     1608.93     47.10 o 
 -13   1   8    10538.20    10667.55    133.53 o 
 -11   1   8     1204.24     1178.71     18.36 o 
  -9   1   8     7643.51     7813.94     87.34 o 
  -7   1   8      541.42      691.17     13.02 o 
  -5   1   8     2135.55     2278.67     27.57 o 
  -3   1   8       47.06       66.92      6.35 o 
  -1   1   8    10018.07     9754.06    138.04 o 
   1   1   8       86.11       82.68      9.40 o 
   3   1   8      232.94      203.22     13.21 o 
   5   1   8      415.42      409.77     13.09 o 
   7   1   8      853.07     1016.95     21.35 o 
   9   1   8        0.62       12.42      7.40 o 
  11   1   8      159.47      139.78     19.20 o 
  13   1   8     3505.62     3637.57     53.65 o 
  15   1   8    10932.69    10696.26    201.06 o 
  17   1   8      400.02      346.25     24.05 o 
  19   1   8      116.01      113.43     15.80 o 
  21   1   8      781.47      771.39     36.71 o 
  23   1   8      322.96      320.45     46.06 o 
  25   1   8      737.95      680.65     22.29 o 
  27   1   8      469.58      462.59     27.44 o 
  29   1   8     1063.26      949.97     32.34 o 
  31   1   8      117.09       87.60     23.12 o 
  33   1   8       32.34       16.37      8.52 o 
  35   1   8        9.20       12.52     13.38 o 
  37   1   8       54.68       37.35     15.53 o 
 -42   2   8      151.76       83.69     28.78 o 
 -40   2   8      942.33      955.07     39.25 o 
 -38   2   8     1397.46     1518.60     68.07 o 
 -36   2   8      508.57      501.89     34.34 o 
 -34   2   8       61.39       23.59     21.33 o 
 -32   2   8      319.41      227.83     48.04 o 
 -30   2   8     1769.27     1566.31     58.84 o 
 -28   2   8     1896.64     2002.84     44.68 o 
 -26   2   8     1499.87     1603.50     33.55 o 
 -24   2   8       27.80       24.66      8.95 o 
 -22   2   8       77.54       70.65     15.03 o 
 -20   2   8       62.88       51.48     12.43 o 
 -18   2   8      412.05      430.38     21.51 o 
 -16   2   8     1305.59     1172.18     22.41 o 
 -14   2   8      362.04      422.47     15.40 o 
 -12   2   8      918.35      856.36     15.74 o 
 -10   2   8       44.54       40.06      8.06 o 
  -8   2   8     1747.04     1909.04     27.48 o 
  -6   2   8      835.54      823.37     22.21 o 
  -4   2   8     2119.49     2122.03     48.74 o 
  -2   2   8      469.86      431.08     21.36 o 
   0   2   8     4902.72     5129.34    101.49 o 
   2   2   8      756.70      871.51     20.25 o 
   4   2   8     3536.28     3638.60     74.15 o 
   6   2   8     2541.33     2705.53     56.47 o 
   8   2   8      623.51      526.88     20.50 o 
  10   2   8      586.15      543.07     13.47 o 
  12   2   8      102.04       96.61     15.63 o 
  14   2   8      421.46      374.59     17.88 o 
  16   2   8       79.47       88.76     15.79 o 
  18   2   8      220.12      194.80     25.54 o 
  20   2   8       52.92       53.53     13.26 o 
  22   2   8     1613.09     1591.11     45.74 o 
  24   2   8      206.94      221.21     36.93 o 
  26   2   8      243.73      235.08     29.76 o 
  28   2   8      478.72      389.23     56.18 o 
  30   2   8      107.76       79.16     17.47 o 
  32   2   8       78.01       57.44     13.42 o 
  34   2   8      257.37      113.91     37.24 o 
  36   2   8       15.38        4.97     13.11 o 
 -41   3   8       81.96       36.86     16.20 o 
 -39   3   8      679.72      709.49     50.98 o 
 -37   3   8       25.62       12.47     15.15 o 
 -35   3   8      335.43      248.07     66.40 o 
 -33   3   8       99.45      135.82     39.01 o 
 -31   3   8      374.53      500.25     53.25 o 
 -29   3   8        0.00        4.66     11.36 o 
 -27   3   8        5.54        8.25     12.36 o 
 -25   3   8       93.36       89.83     18.52 o 
 -23   3   8     5146.14     4968.21     89.13 o 
 -21   3   8     2372.70     2310.25     50.02 o 
 -19   3   8      720.92      684.72     26.85 o 
 -17   3   8     4259.95     4188.68     61.25 o 
 -15   3   8     6227.70     6408.95    116.87 o 
 -13   3   8     1721.81     1608.91     33.37 o 
 -11   3   8     1236.17     1207.21     34.25 o 
  -9   3   8      971.55      886.59     23.06 o 
  -7   3   8       50.68       55.00      9.30 o 
  -5   3   8     3271.14     3318.24     69.25 o 
  -3   3   8      530.75      536.49     37.00 o 
  -1   3   8     5499.07     5906.38    114.92 o 
   1   3   8     5758.68     6048.89    123.22 o 
   3   3   8      360.63      370.93     31.71 o 
   5   3   8       94.79       69.15     21.58 o 
   7   3   8     1394.45     1408.32     32.13 o 
   9   3   8      376.95      334.08     13.03 o 
  11   3   8     3772.78     3807.37     94.00 o 
  13   3   8      817.99      754.22     28.26 o 
  15   3   8     1582.75     1805.92     40.52 o 
  17   3   8        3.51       14.70      9.92 o 
  19   3   8        6.33       13.34      9.34 o 
  21   3   8      523.63      507.95     33.26 o 
  23   3   8        0.11        8.78     10.40 o 
  25   3   8     1530.06     1553.27     67.21 o 
  27   3   8      525.98      463.97     73.64 o 
  29   3   8      406.72      424.82     45.14 o 
  31   3   8      428.76      446.13     47.87 o 
  33   3   8      474.29      484.02    128.45 o 
 -36   4   8       27.40       20.42     20.95 o 
 -34   4   8      842.80      846.21     57.32 o 
 -32   4   8       73.85       50.53     19.40 o 
 -30   4   8        9.67       14.16     11.59 o 
 -28   4   8      529.12      564.39     39.92 o 
 -26   4   8      248.85      269.59     49.55 o 
 -24   4   8     1159.86     1134.59     32.43 o 
 -22   4   8     2104.94     2104.71     65.64 o 
 -20   4   8     1293.88     1314.07     47.45 o 
 -18   4   8     1639.84     1657.24     45.21 o 
 -16   4   8     2301.96     2436.43     70.45 o 
 -14   4   8      539.93      582.83     30.62 o 
 -12   4   8      185.93      174.95     36.75 o 
 -10   4   8      920.47      867.00     32.95 o 
  -8   4   8     9833.35    10510.86    174.25 o 
  -6   4   8     2261.77     2367.28     54.02 o 
  -4   4   8      700.07      627.51     24.32 o 
  -2   4   8       29.25       58.61     11.76 o 
   0   4   8      388.87      400.63     27.47 o 
   2   4   8     4577.75     4378.06    118.41 o 
   4   4   8     1095.10     1003.41     51.69 o 
   6   4   8      824.16      886.46     47.17 o 
   8   4   8       77.51       86.56     15.60 o 
  10   4   8     1557.47     1733.87     54.38 o 
  12   4   8     1654.40     1752.33     49.57 o 
  14   4   8      540.12      599.24     32.79 o 
  16   4   8       40.95       19.10     16.65 o 
  18   4   8     1738.11     1784.56     66.47 o 
  20   4   8      382.92      378.85     55.38 o 
  22   4   8     1242.90     1266.68     90.87 o 
  24   4   8        1.00        9.77     20.06 o 
  26   4   8       42.18       28.19     21.73 o 
  28   4   8     2575.40     2750.91    211.36 o 
 -29   5   8       33.84       29.31     20.96 o 
 -27   5   8      734.13      753.34     67.58 o 
 -25   5   8       21.99       20.93     19.61 o 
 -23   5   8      119.00       80.70     44.51 o 
 -21   5   8      172.15      150.09     63.12 o 
 -19   5   8      653.71      656.81    143.81 o 
 -17   5   8        0.09       19.84     27.88 o 
 -15   5   8     3638.22     3740.96    139.85 o 
 -13   5   8      173.00      153.01     61.91 o 
 -11   5   8       33.02       17.93     19.82 o 
  -9   5   8      283.05      190.84     69.33 o 
  -7   5   8       10.31       29.01     22.47 o 
  -5   5   8        9.63       13.17     23.50 o 
  -3   5   8        1.15       -1.60     18.49 o 
  -1   5   8      356.77      262.77     60.89 o 
   1   5   8      688.70      689.58     50.36 o 
   3   5   8      151.46      149.43     49.04 o 
   5   5   8      573.23      580.00     61.40 o 
   7   5   8       28.91       43.49     29.73 o 
   9   5   8      922.81      740.01    143.42 o 
  11   5   8     1577.70     1627.42    129.95 o 
  13   5   8      452.05      338.68    123.83 o 
  15   5   8      391.14      418.67     47.83 o 
  17   5   8        4.40        9.52      7.16 o 
  19   5   8      375.50      362.77     55.28 o 
  21   5   8      250.98      179.68     98.57 o 
 -16   6   8        2.71       -3.85     29.42 o 
 -14   6   8      255.76      120.09     68.06 o 
 -12   6   8      273.79      192.90     84.22 o 
 -10   6   8      273.40      225.92     79.93 o 
  -8   6   8        5.48        8.44     25.70 o 
  -6   6   8     1249.35     1242.43    170.06 o 
  -4   6   8        3.06        3.53     16.62 o 
  -2   6   8      571.73      473.90     87.75 o 
   0   6   8      161.97       85.59     37.72 o 
   2   6   8       54.09       72.13     38.62 o 
   4   6   8      502.20      361.90    120.81 o 
   6   6   8        2.79       18.05     18.25 o 
   8   6   8      316.13      174.43     73.01 o 
  10   6   8       78.04       59.50     52.77 o 
 -43   1   9      426.07      356.25     55.79 o 
 -41   1   9       99.40       97.23     35.89 o 
 -39   1   9      905.24      896.26     58.23 o 
 -37   1   9        7.43        6.29     10.39 o 
 -35   1   9      654.89      655.87     30.71 o 
 -33   1   9        9.52       -2.34     12.12 o 
 -31   1   9     2633.30     2583.15     59.71 o 
 -29   1   9    13200.45    14141.35    116.29 o 
 -27   1   9       12.79        0.12      8.43 o 
 -25   1   9      177.14      144.69     26.63 o 
 -23   1   9     1003.39      902.03     33.70 o 
 -21   1   9      386.94      392.64     20.62 o 
 -19   1   9       25.10       18.17      6.53 o 
 -17   1   9        8.60       11.86      5.61 o 
 -15   1   9      801.92      716.11     13.32 o 
 -13   1   9     3408.68     3239.89     44.19 o 
 -11   1   9      491.94      488.05     12.30 o 
  -9   1   9     3260.37     3173.32     55.24 o 
  -7   1   9     2230.82     2243.69     34.20 o 
  -5   1   9      130.68      170.23     10.34 o 
  -3   1   9     6217.89     6152.53    103.64 o 
  -1   1   9     4408.55     4491.88     67.01 o 
   1   1   9      664.28      652.84     11.18 o 
   3   1   9       71.63       59.42     13.28 o 
   5   1   9      240.10      203.89     16.55 o 
   7   1   9     1249.50     1348.49     24.82 o 
   9   1   9      503.00      463.08     18.86 o 
  11   1   9      540.23      519.90     13.41 o 
  13   1   9       39.59       43.80      8.78 o 
  15   1   9      309.52      309.26     23.75 o 
  17   1   9       69.42       72.33     12.56 o 
  19   1   9      724.80      767.83     26.43 o 
  21   1   9      998.26      970.87     28.14 o 
  23   1   9       14.55        1.35      9.08 o 
  25   1   9      649.27      725.25     27.81 o 
  27   1   9      387.91      369.18     28.72 o 
  29   1   9       45.23       36.95      9.92 o 
  31   1   9      514.44      508.87     27.73 o 
  33   1   9        5.11        8.92      8.98 o 
  35   1   9     1133.87     1166.33     50.86 o 
 -42   2   9      766.20      724.94     41.91 o 
 -40   2   9        5.77       -3.69     14.28 o 
 -38   2   9      273.48      130.91     38.70 o 
 -36   2   9     3590.51     3679.46    140.87 o 
 -34   2   9      720.42      699.71     43.66 o 
 -32   2   9     2269.79     2186.06     68.72 o 
 -30   2   9     1150.26     1171.69     31.86 o 
 -28   2   9      391.58      447.02     29.08 o 
 -26   2   9      498.81      528.37     27.69 o 
 -24   2   9      333.17      365.79     26.72 o 
 -22   2   9     3918.80     4204.08    106.66 o 
 -20   2   9      484.18      446.82     25.78 o 
 -18   2   9     5069.72     5311.61     88.56 o 
 -16   2   9     4213.71     4384.61     65.70 o 
 -14   2   9        0.55        8.09      5.07 o 
 -12   2   9      541.03      584.69     18.95 o 
 -10   2   9     3136.10     3076.56     41.50 o 
  -8   2   9      105.01       85.59     19.67 o 
  -6   2   9    19580.15    20109.98    357.71 o 
  -4   2   9        1.10       18.06     10.58 o 
  -2   2   9     4894.97     5120.72     85.50 o 
   0   2   9     1269.65     1322.78     32.61 o 
   2   2   9     2949.48     3042.37     79.93 o 
   4   2   9     5959.57     6022.85    109.24 o 
   6   2   9     3684.56     4019.08     94.56 o 
   8   2   9    10418.58     9707.79    160.34 o 
  10   2   9      891.22      865.33     24.63 o 
  12   2   9      251.57      217.20     28.50 o 
  14   2   9      454.72      429.70     15.46 o 
  16   2   9      729.72      741.50     27.75 o 
  18   2   9      293.65      285.84     37.93 o 
  20   2   9     1053.78     1096.15     36.73 o 
  22   2   9        9.44       11.69      8.94 o 
  24   2   9     2688.15     2950.35     96.51 o 
  26   2   9      640.34      595.69     27.32 o 
  28   2   9      627.75      645.71     54.89 o 
  30   2   9       20.92       25.01     14.84 o 
  32   2   9      950.18      963.71     47.47 o 
  34   2   9      349.49      189.71     67.54 o 
 -39   3   9      561.17      578.61     54.39 o 
 -37   3   9     1489.95     1534.91     59.94 o 
 -35   3   9      515.01      460.51     38.36 o 
 -33   3   9       14.73        3.76     11.36 o 
 -31   3   9       96.25       66.28     19.29 o 
 -29   3   9       60.63       41.18     13.81 o 
 -27   3   9       17.95       17.79      8.56 o 
 -25   3   9     1899.84     1924.83     42.37 o 
 -23   3   9      386.29      325.57     20.74 o 
 -21   3   9     1906.75     1831.42     49.45 o 
 -19   3   9     3729.81     3969.02     71.39 o 
 -17   3   9     6630.26     7138.03     93.84 o 
 -15   3   9       15.30       12.33      8.39 o 
 -13   3   9     4159.98     4436.05     66.47 o 
 -11   3   9      383.29      371.98     18.57 o 
  -9   3   9       91.80      112.46     32.32 o 
  -7   3   9      830.05      872.67     23.95 o 
  -5   3   9     2498.64     2649.52     65.50 o 
  -3   3   9      456.11      441.48     25.30 o 
  -1   3   9      393.39      456.27     39.06 o 
   1   3   9     9770.79    10082.27    201.12 o 
   3   3   9     1057.22     1044.21     29.57 o 
   5   3   9       79.70       48.57     17.62 o 
   7   3   9      324.61      248.81     28.07 o 
   9   3   9     3279.27     3341.31     85.85 o 
  11   3   9      192.94      175.60     30.53 o 
  13   3   9     5011.95     5056.87    153.70 o 
  15   3   9       99.79       82.64     13.65 o 
  17   3   9      213.73      171.10     36.86 o 
  19   3   9       15.05        9.68     12.91 o 
  21   3   9      873.18      895.56     35.14 o 
  23   3   9      917.22      942.81     40.96 o 
  25   3   9      957.60      907.86     60.13 o 
  27   3   9       12.17       21.39     10.84 o 
  29   3   9      246.54      185.30     67.89 o 
  31   3   9     1251.76     1258.60     90.16 o 
 -34   4   9       82.89       46.30     29.20 o 
 -32   4   9       77.07       85.72     37.80 o 
 -30   4   9       96.73       52.74     18.39 o 
 -28   4   9      149.11      139.67     45.96 o 
 -26   4   9      468.38      287.06     42.63 o 
 -24   4   9       92.77      103.58     32.73 o 
 -22   4   9       12.77       15.06      8.05 o 
 -20   4   9       97.52       61.39     17.50 o 
 -18   4   9      818.06      850.68     45.14 o 
 -16   4   9      856.25      870.60     34.34 o 
 -14   4   9     7751.06     8156.70     64.13 o 
 -12   4   9      503.71      579.90     44.24 o 
 -10   4   9      227.01      210.42     22.72 o 
  -8   4   9      235.75      194.86     24.69 o 
  -6   4   9      408.99      469.34     46.28 o 
  -4   4   9       12.73       15.78      8.54 o 
  -2   4   9     1289.78     1218.07     42.04 o 
   0   4   9      298.57      327.23     20.47 o 
   2   4   9       38.68       30.51      8.57 o 
   4   4   9      327.16      322.52     32.00 o 
   6   4   9       13.20       12.62      5.45 o 
   8   4   9      344.23      342.88     33.29 o 
  10   4   9      217.96      192.01     23.19 o 
  12   4   9      260.46      207.49     39.70 o 
  14   4   9       24.47       34.58     11.79 o 
  16   4   9      431.53      484.40     33.71 o 
  18   4   9       17.46        1.81     20.21 o 
  20   4   9        4.26       10.98     17.60 o 
  22   4   9     1136.74     1061.51     92.24 o 
  24   4   9      141.75      108.01     52.87 o 
  26   4   9      445.16      485.75     98.75 o 
 -27   5   9        0.16        4.08     23.47 o 
 -25   5   9      836.34      888.37     85.31 o 
 -23   5   9      138.93       96.84     55.45 o 
 -21   5   9     1278.79     1371.58    110.70 o 
 -19   5   9       27.80       24.61     46.69 o 
 -17   5   9        2.67       16.37     36.83 o 
 -15   5   9      121.98       80.95     39.43 o 
 -13   5   9      775.28      748.02     77.49 o 
 -11   5   9       77.38       49.80     26.33 o 
  -9   5   9      948.21      959.70    111.47 o 
  -7   5   9      499.67      440.98     38.67 o 
  -5   5   9      582.89      547.26    126.72 o 
  -3   5   9       84.48       74.33     36.02 o 
  -1   5   9        0.47       14.01     23.21 o 
   1   5   9     1935.33     2040.21    108.78 o 
   3   5   9        8.89       17.47     23.32 o 
   5   5   9       81.49       72.07     34.31 o 
   7   5   9      447.98      391.13    174.35 o 
   9   5   9       91.39      136.73     64.56 o 
  11   5   9     1277.23     1300.60    138.62 o 
  13   5   9       97.81       70.44     31.35 o 
  15   5   9      444.69      430.40     97.06 o 
  17   5   9       10.38       13.56     23.19 o 
  19   5   9      285.72      305.82     42.05 o 
 -12   6   9      191.73      209.16     85.32 o 
 -10   6   9      281.30      249.14     95.09 o 
  -8   6   9      634.51      717.43     75.62 o 
  -6   6   9     1784.64     1896.26    143.49 o 
  -4   6   9       67.04       36.13     40.09 o 
  -2   6   9      328.17      235.13    120.87 o 
   0   6   9       71.33       28.98     29.72 o 
   2   6   9     1009.86     1141.91    123.28 o 
   4   6   9      846.05     1169.17    122.51 o 
 -44   0  10        1.65       20.23     23.06 o 
 -42   0  10       52.51       31.80     22.91 o 
 -40   0  10      174.80      146.98     57.52 o 
 -38   0  10      538.80      590.22     74.66 o 
 -36   0  10      309.38      226.46     84.55 o 
 -34   0  10     2667.86     2859.40    133.62 o 
 -32   0  10      481.87      445.80     21.22 o 
 -30   0  10       35.53       28.96     15.89 o 
 -28   0  10     1432.13     1389.57     52.13 o 
 -26   0  10     8472.17     8722.67    184.81 o 
 -24   0  10     1374.57     1261.57     35.62 o 
 -22   0  10    23995.73    23511.22    122.98 o 
 -20   0  10     6711.62     7219.56    199.24 o 
 -18   0  10        5.27        4.46     12.09 o 
 -16   0  10      220.35      247.55     14.79 o 
 -14   0  10     2095.88     1989.22     46.91 o 
 -12   0  10      524.03      563.16     33.42 o 
 -10   0  10      359.50      313.01     32.44 o 
  -8   0  10     8153.87     8116.48    144.28 o 
  -6   0  10      519.81      427.62     15.98 o 
  -4   0  10       54.78       33.10     10.01 o 
  -2   0  10     1850.18     1872.65     43.21 o 
   0   0  10     6726.92     6615.83    119.33 o 
   2   0  10      364.59      397.36     18.26 o 
   4   0  10      440.23      416.70     20.11 o 
   6   0  10        1.77        2.65     10.94 o 
   8   0  10     4700.44     4652.09    137.02 o 
  10   0  10        2.20       31.03     16.32 o 
  12   0  10        2.09       14.51     17.99 o 
  14   0  10     2535.99     2576.00     79.14 o 
  16   0  10     2573.54     2623.80     62.99 o 
  18   0  10    13561.45    13703.97    350.44 o 
  20   0  10        8.01       -5.69     16.79 o 
  22   0  10      128.69      129.28     38.99 o 
  24   0  10      605.21      520.43     38.41 o 
  26   0  10       80.63       47.25     20.92 o 
  28   0  10      454.98      447.53     35.22 o 
  30   0  10      176.60      108.42     51.50 o 
  32   0  10        0.74       10.29     11.67 o 
  34   0  10      113.80       94.52     31.38 o 
 -43   1  10      111.02       49.01     20.04 o 
 -41   1  10      144.63       93.87     46.38 o 
 -39   1  10      353.22      304.24     60.47 o 
 -37   1  10       23.68       16.17      9.37 o 
 -35   1  10       36.39       28.80     10.98 o 
 -33   1  10     1969.33     1935.95     48.86 o 
 -31   1  10      734.39      701.59     31.27 o 
 -29   1  10      761.20      761.69     26.92 o 
 -27   1  10     2951.95     3099.61     79.97 o 
 -25   1  10        0.28       -0.62     10.35 o 
 -23   1  10      617.11      582.39     23.42 o 
 -21   1  10     1932.05     1700.12     41.10 o 
 -19   1  10     1218.54     1259.32     50.64 o 
 -17   1  10       73.60       94.09     19.67 o 
 -15   1  10     4571.32     4629.14     88.20 o 
 -13   1  10     2135.44     2286.24     35.32 o 
 -11   1  10      124.25      105.00     16.91 o 
  -9   1  10     4270.11     4369.56    103.74 o 
  -7   1  10     5828.64     6270.66    100.21 o 
  -5   1  10      431.40      430.42      9.96 o 
  -3   1  10      159.55      153.45     12.88 o 
  -1   1  10     1093.37     1016.31     19.44 o 
   1   1  10        0.26        5.28      4.08 o 
   3   1  10     3033.00     3005.53     52.51 o 
   5   1  10     3105.97     3152.02     56.90 o 
   7   1  10      894.98      899.87     24.27 o 
   9   1  10     2187.59     2278.28     61.38 o 
  11   1  10     2563.05     2534.70     60.20 o 
  13   1  10     1132.07     1122.19     22.58 o 
  15   1  10     1292.30     1286.84     25.21 o 
  17   1  10     2769.13     2681.53     54.75 o 
  19   1  10      508.32      462.43     26.67 o 
  21   1  10      206.43      204.22     32.37 o 
  23   1  10     2584.52     2693.42     89.56 o 
  25   1  10      688.19      687.18     28.10 o 
  27   1  10      344.88      282.78     49.64 o 
  29   1  10      265.23      185.39     57.85 o 
  31   1  10      360.86      240.10     66.61 o 
  33   1  10      182.29      133.90     42.47 o 
 -40   2  10      100.97       66.94     23.46 o 
 -38   2  10       79.55       66.68     21.73 o 
 -36   2  10      456.02      379.11     51.75 o 
 -34   2  10     1318.69     1389.60     63.95 o 
 -32   2  10       77.77       70.91     19.44 o 
 -30   2  10       32.89       16.00     10.23 o 
 -28   2  10      508.92      485.39     34.05 o 
 -26   2  10      521.45      424.04     29.71 o 
 -24   2  10      240.57      208.62     42.45 o 
 -22   2  10      602.24      541.08     20.10 o 
 -20   2  10     3915.31     4000.96     58.72 o 
 -18   2  10     3688.13     3603.22     53.18 o 
 -16   2  10      790.36      766.29     24.98 o 
 -14   2  10      230.71      205.35     11.68 o 
 -12   2  10        3.19        5.54      4.93 o 
 -10   2  10     4654.11     4593.41     99.21 o 
  -8   2  10     7265.85     7497.33    146.62 o 
  -6   2  10      464.71      438.37     19.29 o 
  -4   2  10       97.57       93.54     26.71 o 
  -2   2  10      740.71      780.00     30.23 o 
   0   2  10     3609.72     3714.13     91.76 o 
   2   2  10     5176.85     5757.12    259.35 o 
   4   2  10     1803.98     1844.04     57.00 o 
   6   2  10       40.69       29.13     12.49 o 
   8   2  10     1254.50     1258.58     28.09 o 
  10   2  10      684.34      630.53     17.12 o 
  12   2  10      182.34      171.16     25.52 o 
  14   2  10      120.90       87.00     17.29 o 
  16   2  10       55.86       46.96     12.02 o 
  18   2  10      625.26      565.78     33.82 o 
  20   2  10      915.37      930.02     59.07 o 
  22   2  10      215.01      162.14     37.56 o 
  24   2  10       52.41       55.63     13.80 o 
  26   2  10      106.73       69.74     20.93 o 
  28   2  10       64.85       61.76     26.57 o 
  30   2  10      587.35      483.55     55.68 o 
  32   2  10      411.23      305.80     77.44 o 
 -37   3  10      483.97      597.44     34.23 o 
 -35   3  10       52.22       34.07     26.39 o 
 -33   3  10       34.60       29.61     26.26 o 
 -31   3  10       25.64       18.00     13.54 o 
 -29   3  10      821.95      691.56     40.42 o 
 -27   3  10      571.15      445.87     56.46 o 
 -25   3  10        6.14        8.04     10.88 o 
 -23   3  10      382.48      339.67     27.91 o 
 -21   3  10       30.04       29.37     14.17 o 
 -19   3  10     4102.00     4382.94    114.27 o 
 -17   3  10       71.49       56.42     17.39 o 
 -15   3  10     2285.19     2357.99     55.26 o 
 -13   3  10      308.89      250.35     31.63 o 
 -11   3  10     1733.04     1832.96     47.61 o 
  -9   3  10       67.70       32.18     13.79 o 
  -7   3  10        4.04       -1.48     13.70 o 
  -5   3  10     5421.13     5597.99     85.79 o 
  -3   3  10      145.84      136.84     31.44 o 
  -1   3  10      307.86      307.25     30.53 o 
   1   3  10      393.04      457.40     37.55 o 
   3   3  10     1879.33     1942.86    146.87 o 
   5   3  10      369.64      340.68     43.59 o 
   7   3  10     4825.07     5042.83    115.70 o 
   9   3  10        0.40       -0.98     15.14 o 
  11   3  10     2030.25     2184.22     69.08 o 
  13   3  10        2.90        7.53      7.02 o 
  15   3  10     1886.96     2045.30     80.36 o 
  17   3  10      551.20      429.57     34.40 o 
  19   3  10       27.59       40.73     12.08 o 
  21   3  10      807.97      772.50     41.67 o 
  23   3  10      605.58      607.85     38.26 o 
  25   3  10      124.45      104.26     32.62 o 
  27   3  10      138.70       94.38     29.87 o 
  29   3  10      207.04      153.37     60.01 o 
 -32   4  10      577.45      707.65     63.46 o 
 -30   4  10      404.21      469.55     39.89 o 
 -28   4  10       10.32       15.17     16.97 o 
 -26   4  10     1075.95     1094.70     45.72 o 
 -24   4  10       98.52       72.65     26.48 o 
 -22   4  10     1368.00     1316.82     61.44 o 
 -20   4  10      382.03      317.66     59.34 o 
 -18   4  10      361.59      391.68     35.24 o 
 -16   4  10     1754.11     1873.89     83.90 o 
 -14   4  10      999.58     1059.01     47.99 o 
 -12   4  10     1866.06     1966.13     73.72 o 
 -10   4  10       15.99       19.33     22.40 o 
  -8   4  10      567.50      591.20     21.25 o 
  -6   4  10       96.50      138.95     28.85 o 
  -4   4  10     1242.57     1225.89     36.95 o 
  -2   4  10      147.34      137.10     30.73 o 
   0   4  10        9.56        9.15      9.90 o 
   2   4  10       36.22       36.76      9.73 o 
   4   4  10     4671.45     4722.29    172.04 o 
   6   4  10      105.33       89.68     23.26 o 
   8   4  10     1248.05     1384.64     44.01 o 
  10   4  10     1308.58     1214.78     71.13 o 
  12   4  10      600.98      703.03     51.55 o 
  14   4  10      752.76      726.47     59.86 o 
  16   4  10     1362.49     1385.57    114.43 o 
  18   4  10      402.14      450.11     71.60 o 
  20   4  10       44.01       27.20     19.97 o 
  22   4  10     1061.46      999.44     64.51 o 
  24   4  10      427.48      176.31     87.60 o 
 -25   5  10      350.21      256.23    129.22 o 
 -23   5  10     1108.32     1081.79    143.00 o 
 -21   5  10       74.03       29.50     22.85 o 
 -19   5  10      319.55      219.94    103.09 o 
 -17   5  10      129.24       75.07     39.83 o 
 -15   5  10      621.01      493.85     76.06 o 
 -13   5  10      129.72       89.46     49.13 o 
 -11   5  10        1.55        9.46     19.96 o 
  -9   5  10       13.29       -8.15     24.62 o 
  -7   5  10      202.57      178.86     65.20 o 
  -5   5  10      385.57      360.88    111.71 o 
  -3   5  10      313.64      238.56     94.12 o 
  -1   5  10      260.00      164.36     83.25 o 
   1   5  10        4.54      -19.79     27.41 o 
   3   5  10      433.53      336.03     97.98 o 
   5   5  10      394.91      388.96     35.91 o 
   7   5  10       55.35       60.68     32.96 o 
   9   5  10     1018.19      968.53     89.51 o 
  11   5  10     1239.43     1196.48    250.35 o 
  13   5  10      147.40       95.80     54.83 o 
  15   5  10      464.65      435.40    127.71 o 
  17   5  10      111.45       31.90     45.59 o 
 -41   1  11       23.37       20.98     12.57 o 
 -39   1  11      509.15      457.72     48.68 o 
 -37   1  11       98.55       43.21     16.97 o 
 -35   1  11      418.06      360.58     41.47 o 
 -33   1  11      541.22      498.56     33.39 o 
 -31   1  11      105.91       69.35     20.32 o 
 -29   1  11       74.12       91.38     21.78 o 
 -27   1  11     1912.35     1978.91     54.87 o 
 -25   1  11       48.21       16.68      9.51 o 
 -23   1  11       64.59       59.12     15.53 o 
 -21   1  11      920.99      908.35     21.66 o 
 -19   1  11     3505.98     3626.76    110.73 o 
 -17   1  11     3632.62     3835.09     76.59 o 
 -15   1  11     2235.59     2177.16     56.55 o 
 -13   1  11     7745.73     7529.75    171.21 o 
 -11   1  11        0.82        5.35      4.49 o 
  -9   1  11     1904.23     1804.70     37.53 o 
  -7   1  11      219.49      197.84     22.18 o 
  -5   1  11     4521.72     4446.73     79.87 o 
  -3   1  11       29.02       40.87      9.09 o 
  -1   1  11     5326.67     5166.08    154.14 o 
   1   1  11        4.70        4.92      4.05 o 
   3   1  11      466.89      448.36     11.36 o 
   5   1  11       19.49       11.74      7.11 o 
   7   1  11      710.20      683.82     23.84 o 
   9   1  11     7079.93     7201.26    100.17 o 
  11   1  11      594.15      590.10     17.75 o 
  13   1  11      653.67      616.39     21.42 o 
  15   1  11      581.24      559.53     19.71 o 
  17   1  11      414.80      415.24     24.63 o 
  19   1  11      901.67      981.12     37.66 o 
  21   1  11      784.19      762.54     30.15 o 
  23   1  11      117.59       96.95     17.81 o 
  25   1  11     1764.60     1824.79     93.39 o 
  27   1  11      900.41      906.11     41.68 o 
  29   1  11       26.67       21.45     14.28 o 
  31   1  11       15.51       -0.18     18.87 o 
 -40   2  11      403.76      335.32     38.32 o 
 -38   2  11       40.77       12.64     14.03 o 
 -36   2  11      727.59      764.38     39.21 o 
 -34   2  11        0.18        4.85     11.46 o 
 -32   2  11      240.62      259.90     36.66 o 
 -30   2  11        0.84        6.67     13.49 o 
 -28   2  11       65.20       71.75     20.35 o 
 -26   2  11      256.18      231.22     21.36 o 
 -24   2  11     1637.41     1665.61     40.32 o 
 -22   2  11      978.90      988.36     43.81 o 
 -20   2  11      279.17      284.47     24.34 o 
 -18   2  11       67.69       85.11     24.93 o 
 -16   2  11       26.30       21.86      8.90 o 
 -14   2  11      528.31      532.18     37.24 o 
 -12   2  11    16246.02    15297.22    244.47 o 
 -10   2  11     2986.72     2992.51     53.26 o 
  -8   2  11     2260.88     2319.07     63.14 o 
  -6   2  11     2970.30     3110.97     79.00 o 
  -4   2  11      432.52      436.36     27.11 o 
  -2   2  11     1409.85     1422.96     66.61 o 
   0   2  11      237.53      226.13     60.43 o 
   2   2  11     9843.60     9944.14    235.25 o 
   4   2  11     1058.74     1021.75     35.11 o 
   6   2  11      469.77      409.74     27.68 o 
   8   2  11       10.97        9.11      9.61 o 
  10   2  11      139.31      159.70     29.40 o 
  12   2  11     1117.53     1051.71     51.03 o 
  14   2  11     4741.11     5055.77    110.41 o 
  16   2  11      655.69      648.57     63.33 o 
  18   2  11     2854.84     2856.60    111.79 o 
  20   2  11        7.54       14.15     12.82 o 
  22   2  11        0.26        8.08      8.92 o 
  24   2  11     1041.57     1050.92     68.29 o 
  26   2  11       15.23       28.47     15.20 o 
  28   2  11     3741.73     4045.47    157.55 o 
  30   2  11       73.37       31.31     16.23 o 
 -35   3  11       79.19       39.00     24.41 o 
 -33   3  11      428.89      449.69     73.82 o 
 -31   3  11      444.68      356.87     61.11 o 
 -29   3  11      889.30      879.56     49.72 o 
 -27   3  11      297.27      202.46     57.37 o 
 -25   3  11      330.25      382.86     49.58 o 
 -23   3  11     1411.44     1564.91     46.03 o 
 -21   3  11        1.39       -5.76     15.40 o 
 -19   3  11       56.58       47.66     16.27 o 
 -17   3  11     1870.93     1886.59     52.12 o 
 -15   3  11      973.30      977.02     44.67 o 
 -13   3  11      101.48      106.63     29.05 o 
 -11   3  11     2417.40     2504.51     69.52 o 
  -9   3  11     2686.34     2771.40     79.35 o 
  -7   3  11     2249.14     2313.02     54.86 o 
  -5   3  11     8662.56     9187.65    172.57 o 
  -3   3  11     3470.36     3711.95     75.22 o 
  -1   3  11       22.02       17.83     11.50 o 
   1   3  11      727.21      719.63     29.26 o 
   3   3  11      181.09      171.98     26.89 o 
   5   3  11      513.84      446.05     40.45 o 
   7   3  11      691.39      654.24     28.60 o 
   9   3  11      234.53      230.06     32.36 o 
  11   3  11      743.48      752.47     34.35 o 
  13   3  11      643.80      671.17     34.69 o 
  15   3  11      109.00      159.62     30.76 o 
  17   3  11        0.39        5.77      8.58 o 
  19   3  11       18.79       31.18     10.28 o 
  21   3  11     1047.26     1066.08     50.28 o 
  23   3  11       62.28       50.07     13.60 o 
  25   3  11     1658.72     1673.36     86.86 o 
  27   3  11       78.95       64.09     25.28 o 
 -30   4  11       16.53       21.67     20.09 o 
 -28   4  11      490.35      547.32     51.12 o 
 -26   4  11        0.12       -0.60     10.08 o 
 -24   4  11     1044.93      980.39     37.23 o 
 -22   4  11       17.64        1.98     10.49 o 
 -20   4  11      682.02      625.26     42.94 o 
 -18   4  11        0.79       16.53     12.97 o 
 -16   4  11       87.29       72.20     21.66 o 
 -14   4  11      416.23      437.16     33.04 o 
 -12   4  11     1167.90     1277.34     35.93 o 
 -10   4  11     1292.17     1329.74     46.15 o 
  -8   4  11       89.45       63.77     21.03 o 
  -6   4  11      749.88      734.27     32.55 o 
  -4   4  11        1.41        3.65     10.94 o 
  -2   4  11      241.18      216.68     23.46 o 
   0   4  11        0.39        9.97     10.39 o 
   2   4  11      371.70      318.56     21.97 o 
   4   4  11      530.97      487.77     25.50 o 
   6   4  11      205.93      174.52     35.02 o 
   8   4  11        0.31        1.73     10.98 o 
  10   4  11     1184.12     1161.63    205.11 o 
  12   4  11      340.12      515.25     43.51 o 
  14   4  11      524.23      530.18     90.22 o 
  16   4  11      584.56      612.26     87.29 o 
  18   4  11       82.91       53.38     17.77 o 
  20   4  11      296.14      137.01     74.13 o 
  22   4  11       50.80       28.32     23.49 o 
 -21   5  11      500.46      455.15    163.97 o 
 -19   5  11      228.41      170.27     79.54 o 
 -17   5  11       68.10       89.77     52.73 o 
 -15   5  11      649.82      560.76     49.29 o 
 -13   5  11      432.13      261.81    112.69 o 
 -11   5  11       65.77       30.93     21.32 o 
  -9   5  11      575.67      582.38     86.56 o 
  -7   5  11        8.36        8.84     26.89 o 
  -5   5  11      794.72      852.18     62.34 o 
  -3   5  11      239.03      181.11     75.89 o 
  -1   5  11      346.66      331.73     80.11 o 
   1   5  11        0.08        2.06     24.80 o 
   3   5  11      679.28      679.67     59.86 o 
   5   5  11     1079.04     1172.15    259.90 o 
   7   5  11       65.77        6.25     62.80 o 
   9   5  11       16.95       11.35     47.83 o 
  11   5  11      477.44      265.49    248.77 o 
  13   5  11      153.80       33.75     49.29 o 
 -40   0  12      357.85      394.94     88.41 o 
 -38   0  12     1889.52     2118.34     88.53 o 
 -36   0  12     1517.53     1623.95    112.30 o 
 -34   0  12      818.68      799.85     66.28 o 
 -32   0  12      801.57      705.08     52.54 o 
 -30   0  12      257.57      197.18     87.30 o 
 -28   0  12     4462.77     4545.73    164.47 o 
 -26   0  12     2432.33     2536.64     64.79 o 
 -24   0  12     1997.60     2040.19     97.34 o 
 -22   0  12     1644.56     1491.15     66.71 o 
 -20   0  12     1542.28     1300.41     41.18 o 
 -18   0  12     2430.38     2533.16     90.30 o 
 -16   0  12      213.30      116.61     44.50 o 
 -14   0  12       79.84       58.35     26.09 o 
 -12   0  12       44.01       38.08     21.29 o 
 -10   0  12     4043.96     4036.69    130.90 o 
  -8   0  12      735.13      808.08     29.50 o 
  -6   0  12     3484.26     3726.06    112.23 o 
  -4   0  12     2196.89     2401.21     79.47 o 
  -2   0  12     8692.02     8023.80    229.24 o 
   0   0  12      190.94      164.66     46.60 o 
   2   0  12     3405.39     3295.62    111.55 o 
   4   0  12     7224.88     7065.00    176.77 o 
   6   0  12     1202.18     1227.51     41.57 o 
   8   0  12     2978.79     2956.75     90.78 o 
  10   0  12     1264.93     1296.54     51.52 o 
  12   0  12      625.59      552.57     38.22 o 
  14   0  12     1098.55     1116.36     51.71 o 
  16   0  12     1528.32     1707.96     56.50 o 
  18   0  12     5513.31     5584.50    242.68 o 
  20   0  12      165.43      144.03     32.18 o 
  22   0  12      829.68      754.24     80.95 o 
  24   0  12      702.76      806.46     57.63 o 
  26   0  12       50.12       25.04     14.54 o 
  28   0  12     2391.29     2514.64    173.74 o 
  30   0  12      172.74       99.19     63.37 o 
 -39   1  12       95.61       63.77     28.83 o 
 -37   1  12        1.69       16.90     17.29 o 
 -35   1  12       38.85       16.70     17.08 o 
 -33   1  12     2027.97     2143.46     89.62 o 
 -31   1  12      216.66      143.19     40.06 o 
 -29   1  12     2092.21     2096.54     44.80 o 
 -27   1  12      446.54      410.72     24.62 o 
 -25   1  12        0.33        4.14     13.58 o 
 -23   1  12      224.90      239.38     40.11 o 
 -21   1  12     1442.63     1386.77     38.15 o 
 -19   1  12      366.50      428.21     17.30 o 
 -17   1  12      879.07      779.94     19.21 o 
 -15   1  12      372.23      385.31     17.18 o 
 -13   1  12       39.68       25.27     10.49 o 
 -11   1  12        4.69       -1.33     12.95 o 
  -9   1  12      140.49      100.51     24.89 o 
  -7   1  12      562.22      518.00     20.98 o 
  -5   1  12      127.23      168.19     33.57 o 
  -3   1  12    13148.49    13232.44    169.53 o 
  -1   1  12     2509.62     2576.00     44.96 o 
   1   1  12      140.19      128.50     21.84 o 
   3   1  12      153.91      146.94     16.35 o 
   5   1  12       92.46       70.01     13.72 o 
   7   1  12     1619.28     1635.75     38.71 o 
   9   1  12      574.20      552.73     18.01 o 
  11   1  12     5107.42     5150.58    172.06 o 
  13   1  12       84.63       95.17     20.48 o 
  15   1  12      190.54      155.91     31.88 o 
  17   1  12      102.65      115.25     20.10 o 
  19   1  12     2290.87     2372.06     57.01 o 
  21   1  12        4.53       -4.50     14.19 o 
  23   1  12     1052.26     1119.04     72.26 o 
  25   1  12       83.05       63.61     24.09 o 
  27   1  12      179.76      112.46     29.97 o 
  29   1  12      403.00      394.88     45.50 o 
 -38   2  12        3.34       20.06     14.71 o 
 -36   2  12       56.27       38.24     16.83 o 
 -34   2  12       87.62       48.30     25.35 o 
 -32   2  12      253.84      176.33     72.63 o 
 -30   2  12       16.31       13.30     11.02 o 
 -28   2  12      303.92      277.25     73.54 o 
 -26   2  12      973.94      896.71     34.65 o 
 -24   2  12      536.90      533.74     37.51 o 
 -22   2  12      820.02      816.33     38.64 o 
 -20   2  12      742.83      709.10     34.02 o 
 -18   2  12     1727.05     1689.46     56.96 o 
 -16   2  12       62.99       70.52     24.25 o 
 -14   2  12     1861.76     2047.52     50.95 o 
 -12   2  12     1056.62     1086.27     29.61 o 
 -10   2  12      524.55      573.80     32.61 o 
  -8   2  12        6.63        4.78     11.64 o 
  -6   2  12      517.09      500.93     28.03 o 
  -4   2  12      916.94      863.43     27.49 o 
  -2   2  12     1348.56     1387.49     73.75 o 
   0   2  12     2526.66     2698.19     82.76 o 
   2   2  12     3750.11     4014.85     92.26 o 
   4   2  12      980.29      906.78     31.81 o 
   6   2  12      633.73      660.99     43.83 o 
   8   2  12      204.48      207.33     40.62 o 
  10   2  12        9.25        9.63     13.93 o 
  12   2  12      240.53      221.03     45.90 o 
  14   2  12       56.35       46.00     15.04 o 
  16   2  12        1.52        5.30     17.92 o 
  18   2  12      173.90      158.61     38.88 o 
  20   2  12        1.27       15.11      7.63 o 
  22   2  12       61.56       32.13     15.40 o 
  24   2  12      194.45      136.38     35.42 o 
  26   2  12       20.30        2.74     15.17 o 
  28   2  12       18.86       21.61     13.40 o 
 -33   3  12      100.35       53.22     26.18 o 
 -31   3  12        7.41       -0.37     17.41 o 
 -29   3  12       60.53       51.61     20.49 o 
 -27   3  12      130.88      130.75     41.40 o 
 -25   3  12      378.30      319.71     42.66 o 
 -23   3  12      327.93      321.12     43.72 o 
 -21   3  12        0.13       16.00     11.56 o 
 -19   3  12     1687.62     1625.25     47.48 o 
 -17   3  12      252.07      234.12     44.28 o 
 -15   3  12        2.46       12.22     13.54 o 
 -13   3  12      836.20      860.59     33.20 o 
 -11   3  12        0.90       -4.06     10.68 o 
  -9   3  12       37.52       49.59     19.60 o 
  -7   3  12       91.53       90.22     27.64 o 
  -5   3  12      569.25      564.40     27.59 o 
  -3   3  12     1877.29     2011.92     50.78 o 
  -1   3  12     1412.81     1434.09     53.99 o 
   1   3  12     3991.48     4080.98     96.58 o 
   3   3  12     1844.27     1938.49     80.41 o 
   5   3  12      143.99      125.95     30.60 o 
   7   3  12      484.97      441.95     36.26 o 
   9   3  12     1978.11     2089.07     55.72 o 
  11   3  12      818.80      908.28     39.38 o 
  13   3  12       16.16        5.42     10.20 o 
  15   3  12      590.70      595.62     40.91 o 
  17   3  12       28.22        9.77     16.11 o 
  19   3  12      949.98     1121.22     56.05 o 
  21   3  12      295.90      376.70     50.13 o 
  23   3  12      238.52      147.56     51.85 o 
 -28   4  12      169.07       95.04     42.83 o 
 -26   4  12     1255.33     1329.00     67.23 o 
 -24   4  12       73.34       44.10     19.76 o 
 -22   4  12     2314.48     2598.84     89.13 o 
 -20   4  12       36.80       21.30     14.96 o 
 -18   4  12       47.60       51.83     21.75 o 
 -16   4  12        1.49        8.90     13.76 o 
 -14   4  12     1645.32     1858.71     85.57 o 
 -12   4  12       43.60       41.68     17.47 o 
 -10   4  12     1160.17     1201.90     44.36 o 
  -8   4  12        1.38       -6.47     14.11 o 
  -6   4  12      718.07      811.27     42.68 o 
  -4   4  12       85.28       73.59     21.71 o 
  -2   4  12      334.57      326.55     40.15 o 
   0   4  12       27.08       19.53      8.60 o 
   2   4  12      439.15      418.01     33.45 o 
   4   4  12     5104.92     6004.66    288.14 o 
   6   4  12        7.52       -4.62     14.21 o 
   8   4  12     1825.39     1918.58     85.26 o 
  10   4  12       41.46       47.21     27.00 o 
  12   4  12     1112.01     1225.09     60.39 o 
  14   4  12      407.64      426.82     82.30 o 
  16   4  12      609.52      549.37     78.99 o 
  18   4  12       23.37       33.60     26.59 o 
 -17   5  12      180.51       95.60     57.39 o 
 -15   5  12     1418.61     1542.11    118.59 o 
 -13   5  12      157.71      128.85     58.74 o 
 -11   5  12        5.40       23.27     19.54 o 
  -9   5  12      104.76      164.24    137.28 o 
  -7   5  12       23.12        1.44     26.06 o 
  -5   5  12       27.23       13.27     22.14 o 
  -3   5  12      286.63      136.28     78.83 o 
  -1   5  12      135.89       65.52     41.58 o 
   1   5  12      106.36       58.05     42.78 o 
   3   5  12      383.76      215.32    149.40 o 
   5   5  12      941.18     1314.64    251.01 o 
   7   5  12      925.91     1101.69    232.44 o 
 -37   1  13       59.13       43.13     20.08 o 
 -35   1  13      131.26      105.21     40.67 o 
 -33   1  13      149.77       90.00     34.80 o 
 -31   1  13      692.64      738.93     36.59 o 
 -29   1  13       76.54       61.00     20.60 o 
 -27   1  13      700.30      804.51     30.67 o 
 -25   1  13        0.01       12.52     10.50 o 
 -23   1  13       88.49       75.34     21.30 o 
 -21   1  13      100.56       88.31     23.97 o 
 -19   1  13     3203.08     2953.83     58.06 o 
 -17   1  13      593.43      570.34     18.91 o 
 -15   1  13      208.32      153.36     37.47 o 
 -13   1  13       40.31       22.98     10.35 o 
 -11   1  13     3596.34     3326.04     83.14 o 
  -9   1  13     3368.41     3488.43    196.87 o 
  -7   1  13     1492.63     1505.40     43.02 o 
  -5   1  13      278.21      287.16     70.40 o 
  -3   1  13       20.49        4.89     14.42 o 
  -1   1  13       21.57       34.62     20.83 o 
   1   1  13       46.62       64.31     17.81 o 
   3   1  13     3219.03     3163.46     96.56 o 
   5   1  13      520.88      523.66     61.42 o 
   7   1  13     2096.73     2031.25     53.30 o 
   9   1  13      339.58      336.20     50.06 o 
  11   1  13     5402.49     5855.09     70.68 o 
  13   1  13        0.36       20.81     11.70 o 
  15   1  13      540.67      544.00     31.92 o 
  17   1  13      345.09      306.39     52.74 o 
  19   1  13     1701.63     1694.45     89.32 o 
  21   1  13      534.22      499.39     52.59 o 
  23   1  13        1.60       11.88     11.78 o 
  25   1  13      130.31       98.85     28.10 o 
  27   1  13      553.90      452.47     45.49 o 
 -36   2  13       97.78       66.43     27.92 o 
 -34   2  13      152.98       73.11     36.81 o 
 -32   2  13       10.99       17.86     11.87 o 
 -30   2  13       42.53       19.80     13.94 o 
 -28   2  13       80.53       56.57     18.36 o 
 -26   2  13      291.84      244.67     48.45 o 
 -24   2  13      752.70      840.40     36.84 o 
 -22   2  13      141.29      124.85     36.11 o 
 -20   2  13       72.63       74.81     24.50 o 
 -18   2  13     1693.44     1559.18     56.41 o 
 -16   2  13      977.69      921.43     46.07 o 
 -14   2  13      405.79      436.76     27.42 o 
 -12   2  13     4312.33     4624.08     91.07 o 
 -10   2  13      304.91      286.22     22.78 o 
  -8   2  13       20.94       10.26     19.40 o 
  -6   2  13        8.66       14.85     10.78 o 
  -4   2  13       11.31        8.22     11.27 o 
  -2   2  13     1616.70     1611.28     58.41 o 
   0   2  13     2148.81     2177.81     57.72 o 
   2   2  13       29.38       32.27     14.64 o 
   4   2  13      334.44      335.64     41.56 o 
   6   2  13     1356.18     1451.03    166.12 o 
   8   2  13      678.69      726.85     27.47 o 
  10   2  13     1560.70     1492.17     51.58 o 
  12   2  13      293.50      248.14     55.16 o 
  14   2  13      873.16      847.63     39.22 o 
  16   2  13        0.85       15.22      9.81 o 
  18   2  13     2118.82     2344.06     76.10 o 
  20   2  13      380.49      249.88     61.58 o 
  22   2  13      714.25      777.89     70.42 o 
  24   2  13      763.37      654.54     77.16 o 
 -31   3  13      214.71      143.85     60.70 o 
 -29   3  13      125.13       55.31     22.83 o 
 -27   3  13       16.15       21.36     11.63 o 
 -25   3  13        0.63       10.45      9.92 o 
 -23   3  13      933.73      924.27     41.29 o 
 -21   3  13       61.08       42.87     16.64 o 
 -19   3  13     1608.59     1731.41     50.55 o 
 -17   3  13       31.50        7.62     10.86 o 
 -15   3  13      535.15      483.60     25.66 o 
 -13   3  13     2462.02     2761.05     58.71 o 
 -11   3  13      227.67      223.65     52.35 o 
  -9   3  13      649.49      778.45     93.46 o 
  -7   3  13      827.50      899.33     33.31 o 
  -5   3  13     1193.11     1225.34     33.28 o 
  -3   3  13      226.52      227.92     33.38 o 
  -1   3  13       52.45       56.51     19.04 o 
   1   3  13       23.32       20.44     13.70 o 
   3   3  13        3.40        8.67     14.09 o 
   5   3  13      133.07      115.92     32.69 o 
   7   3  13     1726.26     1795.93    135.40 o 
   9   3  13      350.77      316.92     30.93 o 
  11   3  13      414.22      544.11    113.60 o 
  13   3  13      248.64      166.20     34.34 o 
  15   3  13      456.15      512.01     58.88 o 
  17   3  13      976.69      931.20     56.19 o 
  19   3  13     1623.43     1580.40     98.39 o 
  21   3  13      495.17      576.31     51.58 o 
 -24   4  13      849.86      896.59     66.18 o 
 -22   4  13      267.60      204.76     52.23 o 
 -20   4  13      468.88      440.32     37.86 o 
 -18   4  13      350.53      356.50     29.80 o 
 -16   4  13      255.36      238.37     42.54 o 
 -14   4  13       46.41       29.94     15.24 o 
 -12   4  13      245.88      215.18     32.17 o 
 -10   4  13       75.51       36.37     17.32 o 
  -8   4  13        6.16       14.15     13.67 o 
  -6   4  13      192.79      143.35     43.26 o 
  -4   4  13        5.58        8.57     13.87 o 
  -2   4  13     1045.75      993.93     43.65 o 
   0   4  13      204.13      183.17     32.55 o 
   2   4  13        9.74       10.54     11.28 o 
   4   4  13      736.38      769.74     35.22 o 
   6   4  13      521.23      447.01     50.85 o 
   8   4  13      545.38      553.49     41.92 o 
  10   4  13      708.44      666.48     42.57 o 
  12   4  13      833.63      817.04     90.30 o 
  14   4  13       20.48       31.67     22.12 o 
  -5   5  13     2154.18     2194.94    298.14 o 
 -36   0  14      484.14      328.47     76.22 o 
 -34   0  14     1036.81     1078.63     68.80 o 
 -32   0  14        4.15       19.07     15.73 o 
 -30   0  14      727.12      684.81     39.60 o 
 -28   0  14      895.95      851.12    136.29 o 
 -26   0  14       10.42       15.63     20.31 o 
 -24   0  14     3336.76     3476.65     97.17 o 
 -22   0  14        0.22        5.13     73.45 o 
 -20   0  14      806.59      798.05     69.46 o 
 -18   0  14     1031.09     1270.03     65.98 o 
 -16   0  14       32.56       20.38     18.66 o 
 -14   0  14      629.40      632.75     32.51 o 
 -12   0  14      365.69      351.27     28.90 o 
 -10   0  14     4245.05     4169.40    119.81 o 
  -8   0  14     2285.02     2065.78    126.25 o 
  -6   0  14     1338.56     1224.87     99.54 o 
  -4   0  14      599.95      502.91     30.11 o 
  -2   0  14    10373.05    10123.60    422.61 o 
   0   0  14     1228.36     1116.67     49.64 o 
   2   0  14     6754.83     7264.48    263.20 o 
   4   0  14     3690.76     4252.44    164.14 o 
   6   0  14     2625.99     2743.12    183.59 o 
   8   0  14       20.22        7.75     23.32 o 
  10   0  14      154.98      150.15     63.28 o 
  12   0  14     9884.30    10166.42    121.06 o 
  14   0  14       35.68       34.06     29.09 o 
  16   0  14      982.68      981.56     94.53 o 
  18   0  14     3921.20     4113.29     83.66 o 
  20   0  14     2038.97     2129.19    115.96 o 
  22   0  14      316.45      184.08     96.07 o 
  24   0  14      758.52      694.20     82.91 o 
 -35   1  14       45.74       29.48     19.58 o 
 -33   1  14      653.38      605.21     37.61 o 
 -31   1  14      127.36       73.75     34.53 o 
 -29   1  14      498.34      491.03     29.30 o 
 -27   1  14      345.21      310.30     25.27 o 
 -25   1  14       14.65       27.08     17.28 o 
 -23   1  14       48.48       26.34     16.92 o 
 -21   1  14      138.22      108.38     34.24 o 
 -19   1  14      823.69      748.06     37.93 o 
 -17   1  14     1096.80     1063.87     50.19 o 
 -15   1  14      189.28      119.47     37.61 o 
 -13   1  14        0.14        5.28     14.14 o 
 -11   1  14       71.04      104.05     31.75 o 
  -9   1  14     1940.58     1893.58     54.89 o 
  -7   1  14      374.62      318.17     39.87 o 
  -5   1  14      101.43       79.03     24.97 o 
  -3   1  14      422.24      406.42     23.29 o 
  -1   1  14      366.82      368.45     30.35 o 
   1   1  14       10.56        5.94     14.17 o 
   3   1  14      275.39      249.14     60.38 o 
   5   1  14      372.68      316.99     50.93 o 
   7   1  14     1738.72     1781.55     94.08 o 
   9   1  14     1693.89     1737.43     46.48 o 
  11   1  14      341.87      319.19     51.59 o 
  13   1  14       58.58       47.45     12.39 o 
  15   1  14      179.03      134.43     35.91 o 
  17   1  14      340.65      307.62     44.36 o 
  19   1  14      604.96      506.79     39.03 o 
  21   1  14      278.42      217.34     75.54 o 
  23   1  14       39.94       15.78     11.57 o 
 -32   2  14     1662.45     1942.78     99.64 o 
 -30   2  14      123.62       86.78     39.72 o 
 -28   2  14      933.74      900.65     48.36 o 
 -26   2  14        6.45       13.52      9.34 o 
 -24   2  14      321.33      268.99     29.50 o 
 -22   2  14      940.55      980.80     53.36 o 
 -20   2  14        4.28        4.28     10.67 o 
 -18   2  14        0.34        5.41     13.46 o 
 -16   2  14       41.91       49.51     16.43 o 
 -14   2  14        8.93        2.86     15.92 o 
 -12   2  14      175.68      139.60     39.15 o 
 -10   2  14      106.03      111.82     42.86 o 
  -8   2  14      108.62       70.89     34.90 o 
  -6   2  14      562.15      603.62     34.82 o 
  -4   2  14     1001.08     1010.56     45.82 o 
  -2   2  14        0.87       10.37     11.56 o 
   0   2  14       29.53       24.48     16.91 o 
   2   2  14       30.04       35.77     15.45 o 
   4   2  14      413.37      483.21     53.48 o 
   6   2  14       10.81        9.84     16.09 o 
   8   2  14      619.73      603.17     32.99 o 
  10   2  14      531.68      555.84     36.72 o 
  12   2  14       44.48       35.26     16.21 o 
  14   2  14       21.37       25.10     11.94 o 
  16   2  14       36.68       30.01     15.78 o 
  18   2  14        9.19       14.46     14.77 o 
  20   2  14     1250.40     1351.42     86.26 o 
 -29   3  14      267.93      277.79     54.44 o 
 -27   3  14      113.30       89.04     42.66 o 
 -25   3  14       60.08       36.54     21.13 o 
 -23   3  14      255.63      164.69     48.17 o 
 -21   3  14      318.48      417.06     53.51 o 
 -19   3  14     1053.08      999.08     47.27 o 
 -17   3  14      282.37      318.63     31.35 o 
 -15   3  14       44.51       37.42     13.51 o 
 -13   3  14      166.15      116.90     35.98 o 
 -11   3  14      253.36      230.29     34.06 o 
  -9   3  14      220.02      155.90     46.78 o 
  -7   3  14     1662.98     1761.50     61.03 o 
  -5   3  14      180.59      173.43     49.95 o 
  -3   3  14      599.77      600.84     33.13 o 
  -1   3  14      105.08       68.49     27.06 o 
   1   3  14       21.55       42.20     18.87 o 
   3   3  14       47.63       35.55     16.99 o 
   5   3  14      632.84      655.63     40.26 o 
   7   3  14       72.30       46.72     16.24 o 
   9   3  14      303.96      275.68     61.37 o 
  11   3  14       15.98       23.52     35.88 o 
  13   3  14      394.15      390.99     54.82 o 
  15   3  14      241.84      166.40     63.00 o 
  17   3  14        6.04       11.93     14.13 o 
 -20   4  14      744.16      759.51     54.33 o 
 -18   4  14       60.69       54.25     26.89 o 
 -16   4  14       17.93       19.64     13.89 o 
 -14   4  14     1218.56     1337.30     58.84 o 
 -12   4  14     1282.24     1277.89     52.10 o 
 -10   4  14      754.05      845.25     38.38 o 
  -8   4  14        3.31        7.11     11.07 o 
  -6   4  14      299.76      216.25     42.10 o 
  -4   4  14      312.14      271.76     41.82 o 
  -2   4  14      962.27      899.60     48.91 o 
   0   4  14     1064.62     1097.72     76.54 o 
   2   4  14     1764.73     1746.98     81.83 o 
   4   4  14      765.67      802.66     85.86 o 
   6   4  14     1023.46     1132.08     94.00 o 
   8   4  14      167.00      121.19     50.06 o 
 -33   1  15     1206.95     1334.20     83.55 o 
 -31   1  15      930.29      958.37     52.70 o 
 -29   1  15       37.98       19.84     19.51 o 
 -27   1  15      213.26      120.58     47.40 o 
 -25   1  15      205.29      154.49     69.90 o 
 -23   1  15       60.58       40.36     20.79 o 
 -21   1  15      118.13      117.92     41.68 o 
 -19   1  15      174.62      135.51     46.12 o 
 -17   1  15      740.87      630.82     44.26 o 
 -15   1  15     2777.12     2726.04     78.09 o 
 -13   1  15      176.84      181.22     58.15 o 
 -11   1  15      430.21      461.68     39.28 o 
  -9   1  15      619.44      676.61     34.23 o 
  -7   1  15      595.63      663.31     34.10 o 
  -5   1  15       88.76       79.63     26.85 o 
  -3   1  15       12.70        0.60     18.19 o 
  -1   1  15      166.52      169.79     43.26 o 
   1   1  15     1553.63     1545.70     43.91 o 
   3   1  15     1193.43     1243.45     50.97 o 
   5   1  15     3443.06     3450.84    103.81 o 
   7   1  15     1484.44     1517.08     86.63 o 
   9   1  15        5.71       -0.26     12.20 o 
  11   1  15      534.47      540.04     31.66 o 
  13   1  15      426.24      396.64     37.03 o 
  15   1  15      285.12      190.92     88.78 o 
  17   1  15       33.42       18.94     19.16 o 
  19   1  15      884.88      917.90     72.26 o 
 -30   2  15      369.86      365.28     36.95 o 
 -28   2  15       54.94       40.64     16.60 o 
 -26   2  15      598.17      595.05     40.01 o 
 -24   2  15      189.26      152.82     58.65 o 
 -22   2  15       48.73       29.45     14.88 o 
 -20   2  15      429.83      478.41     27.01 o 
 -18   2  15      287.10      277.04     30.86 o 
 -16   2  15      377.34      408.33     25.27 o 
 -14   2  15       97.20       96.90     33.78 o 
 -12   2  15        0.31        8.18     15.00 o 
 -10   2  15       97.23      106.73     37.49 o 
  -8   2  15     1193.96     1310.83     48.45 o 
  -6   2  15      473.56      491.28     26.47 o 
  -4   2  15        4.21        9.56     21.46 o 
  -2   2  15       24.34        3.29     14.49 o 
   0   2  15      592.52      651.37     42.82 o 
   2   2  15      262.63      237.09     29.92 o 
   4   2  15      585.76      585.07     41.33 o 
   6   2  15       37.17       35.98     17.27 o 
   8   2  15      431.21      395.71     29.95 o 
  10   2  15       11.90        1.18     16.51 o 
  12   2  15     1863.83     1864.32     65.44 o 
  14   2  15      388.33      346.71     31.17 o 
  16   2  15       17.43       17.45     16.11 o 
 -25   3  15        4.50       -1.50     13.33 o 
 -23   3  15     1727.12     1935.74     96.83 o 
 -21   3  15       17.38       25.19     14.03 o 
 -19   3  15     2753.17     3069.24    108.70 o 
 -17   3  15      113.04      102.28     45.58 o 
 -15   3  15       34.70       16.89     15.64 o 
 -13   3  15      249.18      210.28     52.28 o 
 -11   3  15      338.77      348.12     34.58 o 
  -9   3  15      746.24      793.64     51.30 o 
  -7   3  15      316.40      301.83     84.19 o 
  -5   3  15        1.11       26.44     21.22 o 
  -3   3  15      253.12      309.86     37.66 o 
  -1   3  15      380.07      448.70     32.58 o 
   1   3  15       12.89       18.17     10.72 o 
   3   3  15       11.14       14.14     12.05 o 
   5   3  15       39.10       49.50     15.95 o 
   7   3  15      144.92      104.53     33.72 o 
   9   3  15        1.18        0.83     13.79 o 
  11   3  15      897.96      940.70     66.77 o 
 -12   4  15      158.73       82.84     39.60 o 
 -10   4  15      648.99      646.08     41.87 o 
  -8   4  15      957.40     1005.03     70.21 o 
  -6   4  15      204.24      169.48     38.62 o 
  -4   4  15      127.08       77.56     27.46 o 
  -2   4  15       29.62       26.93     16.25 o 
 -30   0  16        0.11       17.95     32.26 o 
 -28   0  16     1672.31     1846.76    138.58 o 
 -26   0  16       90.62      106.01     76.35 o 
 -24   0  16     3301.79     4008.91    201.77 o 
 -22   0  16      333.30      358.25    130.30 o 
 -20   0  16      328.30      304.35    106.89 o 
 -18   0  16     1255.40     1241.15     83.52 o 
 -16   0  16       99.26       43.30     53.56 o 
 -14   0  16     1413.98     1378.40    159.17 o 
 -12   0  16     1002.79      921.71     90.30 o 
 -10   0  16       25.57       -1.85     44.89 o 
  -8   0  16     1366.79     1229.88     78.20 o 
  -6   0  16     3282.54     3286.68    187.11 o 
  -4   0  16      151.73      122.20     74.46 o 
  -2   0  16      252.52      271.12    134.66 o 
   0   0  16      267.32      229.18     33.22 o 
   2   0  16      610.14      728.30     73.62 o 
   4   0  16       59.01       57.43     28.38 o 
   6   0  16      407.64      402.04     41.50 o 
   8   0  16      564.81      555.09     46.16 o 
  10   0  16     2614.21     2537.30    165.90 o 
  12   0  16       84.28       93.25     53.95 o 
  14   0  16     7204.32     7784.50    118.90 o 
  16   0  16        0.96      -17.16     31.77 o 
 -29   1  16      420.49      540.19     53.07 o 
 -27   1  16      295.45      281.85     49.94 o 
 -25   1  16       43.17       40.14     21.14 o 
 -23   1  16      600.14      556.57     37.54 o 
 -21   1  16       15.13       -0.56     19.15 o 
 -19   1  16        1.21        2.38     11.18 o 
 -17   1  16       51.83       52.86     27.48 o 
 -15   1  16      542.59      616.35     30.19 o 
 -13   1  16      249.26      166.60     75.74 o 
 -11   1  16      171.91      142.13     66.06 o 
  -9   1  16      766.84      747.53     47.77 o 
  -7   1  16        6.26       12.19     16.46 o 
  -5   1  16     1308.78     1458.23    104.37 o 
  -3   1  16      886.33      889.65     59.50 o 
  -1   1  16        2.51        5.17     13.59 o 
   1   1  16     1097.31     1160.41     77.67 o 
   3   1  16      769.72      846.93     42.09 o 
   5   1  16       73.75       46.06     21.98 o 
   7   1  16       85.75       75.52     32.23 o 
   9   1  16      109.38       68.03     44.09 o 
  11   1  16      772.52      755.57     51.25 o 
  13   1  16     1418.93     1520.73     82.94 o 
  15   1  16        0.64       25.65     20.78 o 
 -26   2  16      127.83       59.51     43.84 o 
 -24   2  16      461.92      503.23     39.99 o 
 -22   2  16       52.95       19.79     16.00 o 
 -20   2  16       14.50       23.70     13.51 o 
 -18   2  16       11.49        0.60     11.78 o 
 -16   2  16        3.83       22.17     16.12 o 
 -14   2  16      265.86      194.58     70.15 o 
 -12   2  16      677.36      728.69     36.53 o 
 -10   2  16      162.91      174.21     49.94 o 
  -8   2  16       16.29        3.38     17.04 o 
  -6   2  16      464.19      433.26     54.75 o 
  -4   2  16      453.10      513.58     40.36 o 
  -2   2  16        5.42        2.44     12.57 o 
   0   2  16        0.10       14.29     15.22 o 
   2   2  16      150.54      137.80     48.11 o 
   4   2  16        7.47       11.18     12.24 o 
   6   2  16        0.05       15.47     18.03 o 
   8   2  16      140.74       73.11     26.50 o 
  10   2  16      389.34      334.18     28.58 o 
  12   2  16       18.70       13.30     14.96 o 
 -17   3  16      333.03      358.35     34.63 o 
 -15   3  16        3.14       18.55     16.21 o 
 -13   3  16       24.41        6.12     17.95 o 
 -11   3  16      134.36      102.29     39.96 o 
  -9   3  16       95.79       46.68     35.75 o 
  -7   3  16       31.49        6.24     20.70 o 
  -5   3  16       76.90       72.70     31.57 o 
  -3   3  16       14.94       12.92     13.90 o 
  -1   3  16      113.94       86.48     35.09 o 
   1   3  16       12.87        7.11     16.32 o 
   3   3  16       32.31       33.16     13.81 o 
 -23   1  17      458.70      457.92     65.45 o 
 -21   1  17      243.20      172.23     81.96 o 
 -19   1  17      746.99      801.94     62.00 o 
 -17   1  17        1.10        7.43     24.34 o 
 -15   1  17     1096.34     1329.44     57.88 o 
 -13   1  17       52.98       89.03     36.46 o 
 -11   1  17      220.26      173.12     84.54 o 
  -9   1  17      200.66      167.11     70.09 o 
  -7   1  17      625.77      638.93     47.65 o 
  -5   1  17       41.45       68.19     44.05 o 
  -3   1  17      219.03      195.85     75.04 o 
  -1   1  17       86.32       56.48     29.50 o 
   1   1  17      164.20      122.01     49.60 o 
   3   1  17      752.01      769.30     51.36 o 
   5   1  17      237.49      174.83     67.09 o 
   7   1  17       38.10       29.22     21.22 o 
   9   1  17       54.66       30.71     19.36 o 
 -18   2  17     1278.99     1650.47    104.01 o 
 -16   2  17      100.41       66.66     39.31 o 
 -14   2  17     3366.62     3805.10    149.87 o 
 -12   2  17       16.03       27.30     16.04 o 
 -10   2  17       77.60       58.75     27.49 o 
  -8   2  17      289.83      318.41     38.50 o 
  -6   2  17      224.01      163.84     76.75 o 
  -4   2  17      953.12     1040.19     69.46 o 
  -2   2  17      229.43      202.18     30.85 o 
   0   2  17      286.36      311.95     29.79 o 
   2   2  17      240.67      166.08     61.00 o 
   4   2  17       38.29       21.23     15.49 o 
 -16   0  18      233.52      286.17     38.55 o 
 -14   0  18      500.41      470.34     65.75 o 
 -12   0  18      785.64      759.81     86.47 o 
 -10   0  18      443.90      452.38     59.41 o 
  -6   0  18      124.39      113.89     58.18 o 
  -4   0  18     3774.87     4504.82    425.98 o 
  -2   0  18      212.14      174.22    129.64 o 
   0   0  18      139.22      135.32     88.10 o 
 -13   1  18      118.54       77.43     58.20 o 
 -11   1  18      744.71      836.03     65.03 o 
  -9   1  18      605.52      666.48     66.22 o 
  -7   1  18     1213.13     1243.91     96.77 o 
  -5   1  18      404.15      452.54     63.01 o 
  -3   1  18       13.94       19.58     24.23 o 
                                                 
